# Supplementary material for: Adaptation and validation of the Spanish version of the DOS questionnaire for the detection of orthorexic nervosa behavior
Source: PLoS One. 2019 May 7;14(5):e0216583. doi: 10.1371/journal.pone.0216583 (PMC6504074; doi:10.1371/journal.pone.0216583)
Supplement: S1 File — (XLSX) [file pone.0216583.s001.xlsx]

## Sheet: Respuestas de formulario 1
ITEM 1	ITEM 2	ITEM 3	ITEM 4	ITEM 5	ITEM 6	ITEM 7	ITEM 8	ITEM 9	ITEM 10	ITEM 11	ITEM 12	ITEM 13	ITEM 14	ITEM 15	ITEM 16	ITEM 17	ITEM 18	ITEM 19	ITEM 20	ITEM 21	ITEM 22	ITEM 23	ITEM 24	ITEM 25	ITEM 26	ITEM 27	ITEM 28	ITEM 29	ITEM 30	ITEM 31	ITEM 32	ITEM 33	ITEM 34	ITEM 35	ITEM 36	ITEM 37	ITEM 38	ITEM 39	ITEM 40	ITEM 41	ITEM 42	ITEM 43	ITEM 44	ITEM 45	ITEM 46	ITEM 47	ITEM 48	ITEM 49	ITEM 50
3	2	1	2	4	1	1	3	2	3	3	3	2	2	3	1	2	3	3	3	3	2	2	2	3	3	3	3	2	2	3	3	3	2	2	2	3	3	3	3	4	4	4	4	1	1	3	3	5	4
2	4	4	4	4	4	5	5	5	4	5	2	5	2	2	4	3	3	1	2	2	2	2	4	4	3	3	3	5	2	1	5	3	3	3	5	2	3	3	3	4	3	4	4	5	4	2	2	4	4
3	2	1	1	2	1	2	1	1	1	1	4	4	1	5	3	5	2	3	4	1	4	4	1	2	4	0	0	3	3	4	3	2	2	0	0	4	1	3	0	2	5	5	3	3	1	2	1	3	4
2	2	2	3	1	1	4	1	3	1	4	3	1	4	5	4	4	1	4	4	3	3	5	1	4	3	2	3	2	5	5	4	0	2	3	0	0	0	3	3	0	5	2	2	3	3	3	5	3	4
3	1	5	1	1	1	1	2	1	1	4	4	1	3	2	5	2	2	2	2	4	3	4	1	0	2	1	0	5	4	4	0	1	4	5	0	0	1	3	0	3	3	2	4	1	1	2	4	1	4
2	3	4	2	2	4	1	3	1	3	1	5	3	3	3	1	2	4	4	3	3	4	3	3	2	3	3	1	3	0	5	0	3	2	3	4	3	3	4	2	2	1	1	3	2	5	1	1	0	3
4	1	3	2	1	1	2	1	2	2	1	5	2	5	5	1	4	1	4	3	4	3	4	1	2	3	0	0	5	5	5	0	2	2	3	2	2	1	0	0	2	4	4	2	2	1	2	3	0	4
4	3	1	1	5	2	1	1	4	1	1	3	1	1	4	2	4	1	3	3	1	3	4	1	1	4	0	4	4	4	3	0	1	0	0	0	4	4	2	3	0	5	2	1	1	1	4	1	0	5
2	1	2	4	2	1	2	1	4	4	3	5	3	2	4	2	4	2	3	2	3	2	4	4	0	3	4	1	5	4	2	3	2	2	2	3	2	0	3	4	4	3	4	3	4	1	3	3	2	3
2	1	1	1	1	1	1	1	1	1	1	5	1	3	5	1	5	1	5	5	1	4	5	1	1	5	1	0	3	5	5	1	1	1	2	1	5	1	3	0	0	5	1	1	1	1	1	2	0	4
4	3	1	2	3	1	2	1	2	2	3	4	1	1	4	3	4	2	4	3	3	2	4	3	2	3	3	3	3	5	5	2	2	3	3	3	3	3	4	3	2	4	5	3	1	1	3	1	0	3
3	5	4	3	3	1	5	2	5	2	5	1	2	3	4	5	5	3	1	3	2	3	4	4	4	4	4	4	4	5	1	5	3	1	2	3	1	2	2	2	5	4	3	3	5	1	3	4	5	3
3	1	1	1	2	1	3	1	1	1	2	3	1	3	5	4	5	1	3	4	1	3	5	1	0	5	0	0	3	5	5	3	4	2	3	3	5	1	3	0	1	5	1	1	1	1	2	1	2	5
3	1	2	4	3	2	2	2	3	3	3	3	3	3	4	2	4	2	3	3	2	2	3	1	3	3	2	3	4	4	3	2	2	2	3	2	4	2	3	2	2	3	3	3	2	2	2	3	2	3
2	2	1	1	1	1	3	5	5	1	4	2	1	3	2	4	5	1	3	5	2	2	5	1	1	4	1	2	4	5	5	3	1	2	2	1	5	2	2	2	1	5	4	2	1	1	1	2	3	5
3	2	3	4	3	4	2	3	3	2	4	4	3	3	4	3	2	1	4	4	3	2	3	1	1	4	2	2	3	5	3	2	1	3	3	3	2	1	3	3	3	4	4	3	1	1	3	3	2	3
4	1	1	2	1	1	2	1	5	1	5	5	1	5	2	3	2	1	3	1	3	4	4	1	3	5	1	5	5	5	3	3	1	3	4	1	5	5	4	5	2	3	5	1	4	1	1	4	0	4
3	3	5	5	5	5	1	1	5	2	4	4	5	3	4	1	4	1	3	4	2	2	4	1	3	4	2	4	4	5	5	4	1	1	3	3	4	3	3	0	1	4	4	1	1	1	1	2	0	4
2	3	2	2	3	1	1	2	1	1	2	5	4	1	3	1	3	1	4	3	2	2	3	1	2	4	0	2	4	5	5	1	2	2	2	1	4	2	2	2	2	4	5	1	1	1	2	2	0	4
3	2	4	3	3	3	4	2	4	4	5	3	4	3	5	5	4	1	4	3	3	2	5	1	4	4	2	2	4	5	5	3	1	1	3	1	4	2	3	3	1	4	5	1	2	1	3	3	2	4
2	2	3	3	2	1	2	3	3	1	2	3	2	2	2	2	2	1	3	4	3	2	2	1	0	3	0	2	5	3	5	3	2	3	3	3	3	4	2	1	1	5	4	3	3	1	2	2	1	5
5	5	3	5	3	3	5	4	5	3	3	3	4	5	4	4	3	2	2	2	3	1	4	2	3	4	3	1	4	2	3	4	3	1	3	3	2	2	2	4	3	2	5	3	5	1	3	3	5	3
2	2	2	3	4	1	1	2	4	4	3	3	2	3	2	2	3	4	4	3	2	1	3	1	2	3	3	2	4	5	5	2	2	2	4	4	3	2	4	3	4	4	4	4	3	1	3	3	2	4
3	3	2	4	3	5	5	3	3	1	3	2	2	3	3	4	3	2	3	3	3	2	3	1	3	4	2	1	3	5	2	4	3	3	4	2	3	2	2	1	1	4	3	3	3	1	1	2	4	4
2	1	2	3	1	5	3	3	3	5	2	4	1	3	5	3	3	1	3	4	1	4	5	1	0	2	1	2	4	4	2	2	1	2	2	1	5	1	2	1	1	5	2	2	2	1	2	2	0	5
4	2	2	2	2	3	1	3	1	3	3	5	1	3	3	4	2	1	4	3	2	1	4	1	1	3	1	3	3	2	3	1	1	2	3	4	4	2	2	4	1	5	3	3	1	1	4	4	0	4
4	2	1	2	2	2	3	2	1	1	1	4	1	2	4	1	4	3	4	3	3	1	1	1	2	4	2	1	2	4	3	1	1	1	1	1	3	2	2	1	3	4	2	3	1	1	2	1	1	3
5	3	5	4	4	5	3	4	5	5	3	3	3	5	2	4	2	3	3	3	4	1	3	4	3	3	4	3	3	3	1	3	5	3	4	2	2	3	1	3	4	3	3	4	3	2	3	5	4	2
2	2	5	2	2	5	5	4	2	2	3	3	1	4	2	4	2	1	2	3	3	1	4	1	2	2	2	1	3	4	2	3	2	4	4	1	2	2	1	3	1	4	4	3	3	1	1	5	4	3
2	2	3	1	1	4	5	5	5	2	3	2	2	3	4	5	3	3	2	3	4	3	4	2	3	4	2	3	4	5	3	4	4	3	4	3	4	3	4	2	2	4	3	4	4	2	2	4	4	3
5	1	4	3	2	3	4	4	1	2	1	2	5	5	5	1	5	1	2	3	2	1	5	2	2	5	2	1	5	5	4	1	2	1	2	5	4	1	2	1	2	4	5	4	1	1	2	4	0	5
3	3	3	2	1	1	4	4	3	2	4	3	2	4	1	4	3	1	3	3	2	3	2	1	4	2	1	1	5	5	3	4	4	4	4	1	4	1	3	4	2	4	3	2	1	1	2	3	5	4
1	1	3	3	2	2	1	1	1	1	1	4	3	3	4	3	4	1	4	3	1	3	3	1	1	3	1	1	3	4	2	2	2	2	2	3	4	1	3	2	2	5	3	2	1	1	3	4	0	4
2	3	3	2	3	1	5	5	4	2	4	1	1	3	4	5	3	1	3	3	2	2	4	1	4	4	3	2	2	5	2	5	3	4	3	0	4	2	3	3	4	5	4	3	5	4	3	3	5	5
5	1	2	3	3	3	1	1	1	4	1	5	4	4	4	2	4	2	5	4	4	1	4	2	1	4	2	1	5	4	5	0	3	4	5	5	2	1	1	1	3	3	5	2	1	1	3	5	2	2
1	4	4	3	3	3	5	4	4	4	4	2	3	2	4	5	2	2	2	3	4	3	4	2	4	4	4	3	4	2	0	4	4	2	4	3	2	4	3	2	4	3	3	4	4	1	2	3	4	3
2	4	2	2	4	1	5	2	4	2	2	2	3	4	4	3	5	1	3	2	4	4	4	1	2	4	2	4	0	5	3	2	1	2	2	0	4	2	4	1	2	5	1	2	3	3	2	4	0	4
2	3	2	2	2	1	3	3	2	3	4	2	2	3	2	4	4	2	3	3	3	3	4	1	3	3	3	2	3	4	4	2	3	3	4	3	3	3	3	3	2	4	3	3	2	1	2	4	3	3
1	1	1	3	2	1	1	1	1	1	1	3	2	2	4	1	4	1	2	2	2	1	5	2	5	3	0	0	3	5	3	0	2	4	3	5	3	0	0	3	0	3	4	2	2	1	4	3	1	2
5	1	2	1	1	2	3	1	2	4	1	5	1	3	2	1	4	1	3	3	1	1	2	1	0	4	0	0	5	5	3	1	1	5	4	5	2	0	2	4	0	2	5	0	1	0	1	4	0	3
1	2	1	1	1	1	3	2	4	1	2	3	2	2	3	2	4	1	3	4	3	2	3	1	2	4	0	0	4	5	3	2	0	4	3	0	4	0	3	1	0	4	3	2	2	1	2	2	0	4
4	1	2	4	1	2	2	4	1	1	2	5	1	3	5	3	5	1	4	4	1	2	5	1	1	5	0	0	5	5	5	1	0	2	4	0	5	2	3	3	1	5	3	5	0	0	4	2	0	5
5	1	2	2	4	1	2	1	1	1	2	5	1	5	2	4	4	2	5	2	1	2	2	2	1	4	0	0	4	4	3	2	2	2	4	1	4	2	2	4	0	4	1	1	2	1	3	5	5	3
3	1	4	3	1	4	1	2	1	3	2	5	1	5	3	1	3	1	5	4	3	3	3	1	2	3	2	4	1	3	4	0	3	3	4	2	4	4	1	3	2	3	2	3	2	2	3	5	1	4
4	5	3	2	5	4	4	4	3	2	4	2	2	3	3	4	3	2	3	3	3	2	4	1	2	3	3	4	4	5	1	4	3	4	4	3	3	3	3	1	2	3	5	5	1	1	5	3	1	4
4	4	3	4	3	4	2	2	1	3	2	3	4	3	4	2	3	2	3	3	3	2	4	2	2	4	2	3	3	5	4	2	2	4	4	3	4	3	1	3	2	4	4	2	1	1	3	5	1	3
3	5	5	3	3	1	5	5	4	1	5	0	3	1	1	5	2	5	0	0	5	2	1	3	5	1	5	4	5	2	4	4	4	5	4	5	0	2	2	2	5	2	2	4	1	1	3	5	5	1
4	2	3	0	2	2	4	4	3	1	3	4	1	2	4	4	3	0	2	2	3	2	4	0	2	3	0	3	4	4	2	3	4	2	2	3	3	2	2	4	2	4	2	4	3	0	2	2	2	4
1	0	1	0	0	0	0	0	0	0	1	4	0	2	5	3	3	0	2	5	2	2	5	0	0	5	0	0	5	3	2	1	0	0	3	1	3	0	2	0	2	5	0	0	0	0	0	2	0	5
2	1	4	3	1	0	3	5	4	2	2	4	0	0	3	4	1	1	3	2	1	2	2	2	1	2	0	2	3	3	3	3	0	0	4	0	3	1	1	1	2	3	3	4	4	1	1	3	2	4
1	4	1	4	2	0	0	2	3	0	4	1	0	4	5	5	5	0	4	3	4	2	4	0	0	5	0	5	5	5	5	3	4	0	4	2	5	3	1	3	0	4	2	0	3	4	0	0	4	4
4	3	2	4	2	1	3	4	4	2	2	4	0	3	4	2	4	1	2	4	3	2	4	0	3	4	2	4	5	5	2	3	3	1	4	1	3	3	2	1	2	4	4	5	4	2	2	4	1	4
4	2	1	1	4	0	4	1	1	0	1	4	4	2	3	2	4	0	4	3	3	2	3	0	1	4	0	0	3	5	4	0	0	1	1	0	3	0	2	0	0	4	3	1	0	0	3	2	2	3
4	0	4	5	3	0	3	2	3	2	1	4	3	2	3	3	2	0	2	2	2	1	2	0	1	2	1	1	4	5	3	2	2	3	3	4	3	1	1	2	1	4	4	3	2	2	1	3	3	4
1	2	0	0	0	1	3	0	2	2	2	4	2	1	3	4	1	3	4	2	4	1	0	1	4	2	1	0	0	5	5	1	1	2	4	2	2	0	2	0	1	2	2	0	0	0	0	0	0	3
1	4	2	5	3	1	2	3	3	2	4	2	0	2	4	4	4	1	2	3	3	3	3	2	3	3	2	3	2	4	2	2	3	2	3	2	2	3	2	3	3	4	2	2	2	3	1	3	4	3
4	4	0	5	4	0	3	0	0	0	4	1	0	2	5	2	3	0	2	4	1	0	4	0	0	4	0	0	2	5	3	0	0	4	3	0	4	0	1	0	0	5	1	0	0	0	3	3	0	5
0	5	4	4	3	4	5	5	5	4	5	0	5	2	1	5	1	4	0	2	1	2	1	5	5	3	4	5	5	1	0	5	2	1	3	3	1	4	2	5	5	1	5	5	5	5	5	4	5	1
2	0	0	4	3	4	4	1	4	0	3	5	4	2	2	3	3	0	2	4	1	4	3	0	3	4	0	4	3	5	4	3	0	3	2	5	4	3	3	3	0	5	4	0	4	0	2	2	3	5
3	0	0	0	0	0	2	0	1	0	1	5	0	0	5	0	5	0	3	4	0	2	5	0	0	4	0	0	0	5	2	1	0	0	1	0	4	0	2	0	0	5	3	0	1	0	0	0	0	4
2	0	5	1	1	0	4	1	0	2	4	1	3	5	0	3	3	0	3	2	1	0	5	0	2	3	2	0	5	5	4	3	3	5	4	2	3	0	0	3	1	4	4	3	0	0	3	5	2	3
2	1	5	4	1	4	1	5	1	3	2	4	1	5	0	1	3	2	4	1	4	1	4	0	1	1	3	1	5	5	4	0	4	5	2	2	4	1	2	2	1	4	2	5	0	0	0	5	1	4
4	4	0	4	4	1	2	3	4	1	3	2	2	3	3	1	3	4	3	3	3	2	2	2	1	2	2	4	4	2	3	2	3	3	2	1	2	4	2	2	1	3	2	2	1	0	3	4	2	3
4	3	1	4	4	0	0	0	3	0	4	5	0	1	5	0	3	0	5	4	0	5	5	0	0	5	0	3	3	5	5	0	0	0	2	0	5	1	3	0	0	5	1	0	0	0	1	1	0	5
2	0	0	2	0	1	0	0	0	0	0	5	0	2	2	0	4	0	5	3	1	2	4	0	0	4	0	0	2	5	5	0	0	2	2	0	4	0	2	2	0	4	1	0	0	0	2	2	0	4
4	0	0	0	1	2	3	1	5	2	2	5	0	5	4	4	4	1	3	4	1	0	3	0	2	3	1	0	4	5	5	4	2	4	5	1	4	0	2	2	0	4	5	3	5	0	4	2	5	5
3	1	1	2	2	1	1	1	1	1	1	2	1	4	4	3	3	1	3	4	1	1	3	1	1	3	1	4	2	4	4	4	1	3	3	1	3	1	1	1	1	4	3	2	1	1	3	5	4	3
2	0	2	0	0	0	3	2	0	0	1	5	0	4	2	0	3	0	2	2	1	3	3	0	0	4	0	4	2	5	4	0	0	2	3	2	2	0	2	0	2	4	0	4	0	0	0	1	0	5
2	0	4	1	2	4	4	1	1	1	4	4	3	4	3	4	3	1	2	3	3	2	4	0	1	4	1	2	4	4	4	0	4	2	3	4	2	1	1	4	3	4	3	1	2	2	2	4	0	4
2	1	0	3	1	0	3	3	0	3	3	4	0	0	3	2	3	2	3	4	2	1	4	0	1	3	0	4	4	5	4	1	1	1	1	2	3	3	2	1	0	5	4	3	0	1	1	0	1	4
2	0	0	0	2	1	0	0	0	0	0	4	0	0	0	0	3	0	4	4	0	0	4	0	0	3	0	0	3	4	3	3	0	1	0	0	3	0	0	0	0	0	0	0	0	0	0	0	0	0
2	0	0	0	0	0	0	0	5	0	5	2	5	0	5	5	2	0	1	5	0	5	5	0	5	5	0	0	5	5	5	2	0	0	3	3	3	0	0	0	0	5	3	0	0	0	5	3	5	5
3	1	3	2	1	4	1	4	3	3	2	2	0	3	3	1	3	2	3	2	3	3	2	3	1	2	2	1	2	0	2	0	2	3	3	2	2	0	1	0	2	2	2	2	2	0	2	4	1	2
4	2	5	4	2	5	3	5	2	3	2	4	0	3	3	4	3	1	2	4	4	3	3	1	3	3	3	3	3	5	3	3	3	3	4	4	3	1	2	1	2	2	1	3	1	0	3	5	3	2
1	0	0	2	1	0	0	2	0	0	5	2	4	3	5	4	4	1	5	4	2	3	5	1	4	5	1	2	5	4	5	0	0	5	5	5	5	0	3	0	0	5	3	1	0	0	3	3	5	4
0	2	0	3	1	0	3	2	5	2	4	2	3	2	2	5	2	0	2	4	2	5	2	0	3	3	2	1	5	5	4	4	1	2	1	1	2	1	4	0	2	3	4	1	4	1	3	0	4	2
4	5	4	5	5	5	0	0	0	1	0	1	4	3	3	1	2	0	2	2	2	2	5	0	1	3	0	5	4	5	1	0	1	2	1	5	5	5	2	2	1	5	5	0	0	5	0	0	0	4
1	4	4	2	2	2	4	3	5	2	3	1	0	3	2	3	4	3	1	3	2	1	4	0	3	3	2	3	3	5	1	3	1	4	3	0	3	1	1	2	1	4	0	1	4	1	1	4	2	4
3	1	0	1	2	0	2	0	0	0	1	4	3	0	5	0	3	0	4	4	1	3	4	0	2	5	0	0	4	4	4	0	0	0	0	0	4	1	0	1	0	4	4	2	0	0	1	1	0	3
3	4	0	2	4	0	5	0	3	1	4	2	2	2	4	4	5	1	0	4	1	5	5	1	5	1	1	4	5	5	0	5	4	1	1	0	4	3	4	1	1	4	4	1	4	3	1	5	4	4
4	2	4	2	2	2	4	3	4	1	4	4	0	3	4	4	2	2	1	3	1	2	4	0	4	3	2	0	1	5	0	4	1	1	3	1	2	1	2	0	1	4	2	2	1	0	2	5	3	3
5	4	3	4	4	3	1	4	1	1	0	2	1	3	4	5	4	1	4	4	2	4	4	1	0	4	1	4	4	5	4	2	1	1	3	2	4	4	3	1	1	4	2	3	2	1	3	3	5	4
5	5	5	0	4	5	5	2	2	2	1	2	1	5	2	5	1	2	1	2	2	0	2	1	3	2	2	4	2	2	2	1	2	2	2	1	3	1	1	4	2	4	2	2	2	0	4	5	3	5
1	0	0	0	0	0	0	3	1	0	2	5	5	2	5	4	5	0	4	4	0	5	5	0	1	5	0	0	5	5	4	0	0	0	2	4	5	0	3	0	0	5	5	0	3	0	0	0	3	5
3	1	1	1	4	1	2	3	2	0	2	5	1	2	4	2	4	0	4	2	1	3	3	0	0	4	0	3	3	5	4	1	0	1	3	0	4	1	2	1	0	4	2	1	0	1	1	1	1	4
0	0	0	0	0	0	2	2	1	0	2	2	1	4	4	1	2	0	2	4	1	2	3	0	1	4	0	0	3	4	2	1	3	3	2	1	4	2	2	1	0	5	2	3	0	0	3	1	1	4
5	0	2	1	3	2	5	4	0	1	0	1	2	5	4	0	4	0	4	4	1	2	4	2	0	4	1	1	2	4	5	0	1	2	2	1	4	1	2	0	0	4	2	2	0	0	2	2	0	3
5	2	2	0	2	0	0	2	0	0	1	5	0	2	0	1	1	0	5	5	1	2	5	0	0	5	0	3	0	5	5	0	0	0	2	0	5	0	1	0	0	5	0	0	1	0	0	0	0	5
3	3	0	2	1	1	3	0	0	2	3	4	0	0	3	1	1	0	3	3	1	4	1	0	3	3	0	3	1	4	4	3	0	2	0	3	2	0	5	1	3	4	0	1	0	0	2	3	3	4
3	2	3	4	3	3	4	3	5	3	5	3	4	3	3	4	3	2	2	3	1	3	3	1	4	2	2	2	3	4	3	4	2	1	2	2	3	1	2	3	2	4	3	2	4	3	2	3	3	3
2	0	0	1	0	0	1	1	4	0	0	5	0	5	3	5	1	0	4	3	0	3	1	0	3	2	0	0	4	5	5	0	0	3	4	1	5	0	0	3	0	5	5	0	0	0	0	4	4	5
2	0	0	0	1	0	1	1	4	1	1	5	2	4	4	4	4	1	3	4	1	1	4	1	3	4	0	1	4	4	4	1	1	1	3	1	4	1	0	0	0	4	3	1	1	0	1	4	1	4
2	0	2	0	4	0	0	2	0	1	0	1	0	5	3	0	3	1	3	4	2	0	3	1	2	4	0	0	4	5	2	0	2	2	1	0	3	0	0	4	0	3	1	4	0	0	3	1	0	2
3	3	5	5	3	5	5	3	4	3	5	2	2	3	1	5	4	2	2	2	5	2	2	4	3	1	4	3	5	4	2	4	5	5	5	4	2	3	2	5	2	2	4	3	4	3	3	4	5	3
2	1	2	4	2	1	2	1	3	2	1	2	0	1	1	1	4	1	2	2	3	2	2	0	1	1	2	0	4	0	1	3	1	4	3	3	3	1	2	4	0	4	0	2	1	0	1	1	0	4
5	0	0	2	1	5	1	1	2	4	0	5	2	3	1	1	3	0	4	4	2	2	4	0	0	4	0	4	0	5	5	0	1	4	2	0	4	1	1	0	0	3	0	2	0	0	3	2	0	3
1	1	1	0	3	1	2	1	3	1	1	4	2	4	1	2	2	2	3	1	2	2	1	0	1	4	2	1	4	1	4	1	2	5	2	1	2	0	1	0	1	3	4	3	2	0	3	4	1	3
1	2	2	1	1	0	2	4	2	1	2	2	3	2	4	3	1	0	1	3	4	3	3	2	2	3	1	1	4	4	1	2	1	3	2	2	3	1	1	1	2	4	3	4	1	2	1	4	2	3
2	2	2	3	2	2	2	3	3	2	2	3	4	3	3	4	3	3	2	2	3	2	3	2	3	3	2	2	4	4	4	3	3	3	3	4	2	1	1	2	3	3	4	3	4	2	2	4	1	3
2	3	2	3	2	0	4	1	5	3	3	2	2	3	4	3	3	0	4	4	1	0	4	0	3	5	1	0	2	5	2	2	0	1	3	0	3	0	1	1	0	3	3	0	5	3	1	5	4	4
1	0	0	0	0	0	0	0	0	0	0	5	1	2	4	3	2	0	4	4	0	0	5	0	0	4	0	0	4	5	4	0	0	0	0	0	3	0	0	0	0	4	4	0	5	0	0	5	0	2
2	2	0	5	4	0	2	2	4	0	4	2	1	2	3	3	4	0	2	2	1	2	2	0	3	3	0	4	3	4	4	3	1	2	2	2	2	0	1	1	1	4	2	2	4	1	1	1	4	3
3	0	3	2	2	3	1	3	2	3	2	4	2	2	5	2	4	2	3	2	4	1	4	4	2	2	3	3	4	4	4	2	3	1	4	4	2	0	2	1	3	3	5	5	3	0	1	4	1	2
2	0	0	0	2	2	3	2	0	0	0	5	0	2	5	2	2	0	2	2	2	2	5	1	1	4	1	0	0	5	2	1	2	0	2	1	4	0	2	1	1	5	2	2	0	0	0	2	1	3
3	2	3	4	2	1	2	0	2	2	2	3	3	5	2	2	2	0	4	3	2	1	2	0	0	2	0	2	4	5	5	1	2	4	3	4	4	1	1	2	1	5	2	3	1	0	1	4	1	5
3	2	2	4	2	2	1	3	2	2	3	4	3	4	3	2	4	1	3	2	3	4	2	3	2	3	2	1	3	5	2	1	2	4	3	2	3	1	1	1	2	3	4	2	2	0	1	3	1	3
4	5	2	5	5	0	5	5	5	3	5	3	4	2	1	5	1	0	2	2	4	0	5	2	5	2	1	3	1	5	3	5	2	4	2	0	2	5	0	1	4	4	4	0	5	0	0	0	4	3
0	3	0	1	1	0	2	4	5	4	4	1	1	0	4	5	4	0	1	3	1	3	4	1	3	1	3	3	4	4	1	5	1	0	4	0	2	0	0	0	2	3	3	0	5	0	3	4	4	1
4	4	5	4	4	4	5	5	5	0	5	4	4	5	5	5	5	4	0	3	4	4	5	1	4	4	1	4	4	4	5	5	4	1	3	5	3	5	5	5	0	5	5	2	5	5	2	5	5	5
3	2	1	0	1	2	3	1	1	2	3	4	1	3	2	2	4	2	1	2	1	2	2	3	2	4	2	0	2	5	5	3	1	4	4	2	3	0	3	0	0	5	1	1	0	0	1	4	2	4
3	0	1	0	0	0	2	2	2	0	2	4	1	3	2	5	3	0	4	3	2	3	3	0	2	4	1	1	5	5	5	3	2	1	2	0	3	0	3	2	1	4	4	4	2	0	1	3	1	3
4	0	1	1	1	1	1	3	3	1	1	4	1	1	3	1	4	0	4	4	1	4	3	0	0	4	1	0	1	5	5	0	1	1	2	0	5	0	3	0	0	4	4	0	0	0	4	2	0	4
3	3	0	3	1	0	4	0	0	0	2	4	2	0	5	0	4	1	4	4	1	4	5	1	2	4	0	2	0	3	4	3	0	0	1	0	5	1	0	1	0	5	3	0	0	0	0	0	0	5
3	2	0	4	3	2	1	4	1	1	3	4	0	3	4	3	4	1	4	4	4	2	4	1	0	3	2	4	3	5	4	1	5	3	2	0	3	0	2	3	0	5	1	1	1	0	2	0	2	5
2	0	1	1	0	0	3	0	2	0	2	4	0	2	2	1	3	0	2	4	1	1	2	0	1	2	1	1	4	4	3	2	0	1	2	1	3	0	0	0	0	4	3	1	1	0	1	1	3	4
4	2	3	0	2	4	2	3	1	2	4	2	1	3	4	5	4	0	3	3	1	2	4	0	1	4	1	1	1	5	2	3	1	2	4	0	4	1	2	3	3	4	3	3	0	2	2	5	2	4
5	0	0	2	1	1	0	0	0	0	0	5	0	4	5	0	4	0	4	5	0	0	5	0	0	5	0	0	0	5	3	0	0	0	1	0	5	0	2	2	0	5	5	0	0	0	0	3	0	5
2	2	0	1	1	0	0	1	0	0	1	4	1	0	1	3	1	2	1	2	3	5	2	0	0	4	0	1	0	2	1	0	0	3	0	0	3	0	5	1	1	5	1	0	0	0	3	0	3	3
1	2	3	4	2	1	4	2	5	3	4	1	4	4	3	5	4	0	1	3	2	2	3	1	4	3	2	2	5	4	4	5	3	2	4	3	2	2	1	3	4	4	5	3	3	1	2	1	5	3
3	4	0	1	3	0	3	0	4	0	5	2	0	4	4	4	4	0	4	4	0	4	4	2	3	5	0	0	1	5	4	2	0	2	1	0	4	0	4	0	1	4	3	0	2	0	2	4	3	4
1	2	2	3	1	4	2	1	0	2	3	2	1	2	5	4	3	1	5	2	2	4	2	0	5	5	2	5	2	3	3	0	2	2	2	2	3	2	2	0	2	5	5	5	0	0	3	2	4	3
2	4	0	4	2	2	5	3	5	1	5	1	1	1	3	5	3	1	5	3	2	3	3	4	5	3	1	4	4	4	3	5	2	3	1	3	2	3	2	3	4	2	0	3	5	3	4	4	5	3
5	0	0	0	1	1	0	2	5	2	0	5	0	4	2	0	4	0	3	3	3	2	2	1	2	4	1	0	0	5	3	0	1	4	2	0	4	0	3	0	0	4	3	1	1	0	1	3	0	4
3	0	2	3	4	5	0	2	0	2	2	2	2	2	0	4	0	4	4	3	4	2	4	0	1	1	2	3	5	4	4	0	0	5	4	4	3	1	1	4	0	4	3	1	1	1	1	5	3	4
5	2	0	0	1	0	0	0	2	0	0	4	0	1	3	0	4	0	4	4	0	2	4	0	0	5	0	0	0	5	2	0	0	1	1	0	5	0	0	0	0	5	5	0	0	0	0	3	0	5
3	0	0	0	3	5	5	2	4	2	5	5	0	5	5	3	3	0	0	0	5	3	5	0	3	3	3	0	0	4	3	0	3	0	4	5	0	0	3	0	0	4	0	5	5	0	4	5	0	5
2	0	0	1	1	2	3	1	1	1	1	3	2	2	4	2	2	1	3	3	1	3	4	0	0	4	1	2	4	5	4	0	0	3	1	1	4	1	3	0	1	4	4	0	0	1	0	2	1	4
1	0	0	0	0	0	0	0	2	0	5	5	2	3	4	5	5	0	4	5	1	2	5	0	3	5	0	0	5	5	4	2	0	0	2	0	5	0	2	0	0	4	5	2	5	0	1	2	5	5
2	1	4	4	1	3	3	2	3	2	3	5	3	3	4	4	3	0	4	4	3	3	3	1	1	2	1	1	3	4	4	3	1	1	3	0	2	1	3	0	1	4	4	2	2	1	2	3	1	3
4	0	1	1	2	0	1	4	0	1	0	5	3	1	4	0	4	1	5	3	4	4	5	0	0	3	1	3	5	5	4	0	0	3	3	5	4	1	3	0	1	4	5	5	0	0	0	4	0	4
1	2	2	1	1	2	2	4	4	0	4	4	0	5	2	5	4	2	3	3	4	2	3	3	3	2	0	3	4	5	3	1	4	5	3	4	3	1	2	1	3	4	2	4	3	1	1	4	5	4
3	3	3	4	3	2	1	3	4	2	3	1	3	2	4	3	4	2	2	2	2	3	4	0	3	3	3	4	4	5	3	2	3	3	3	3	4	3	4	3	4	4	5	3	2	1	3	3	4	4
1	1	3	5	0	1	3	2	1	1	2	5	0	1	4	3	2	1	1	3	2	1	2	1	3	3	0	0	5	3	2	1	1	2	3	3	4	0	2	1	0	5	3	2	5	0	2	3	2	5
5	0	0	0	1	0	3	0	0	0	0	2	0	3	4	0	2	0	3	3	1	1	5	0	4	4	0	0	3	4	5	0	0	0	2	0	4	0	2	4	1	5	1	3	0	0	1	4	0	4
5	3	1	0	1	1	5	4	5	0	4	2	0	5	5	5	1	2	1	4	1	2	5	1	5	4	1	4	1	4	0	4	1	1	3	1	4	4	0	2	1	4	0	0	5	1	0	5	4	5
5	0	0	0	0	0	0	0	0	0	0	5	1	2	2	0	2	0	5	4	3	3	4	0	1	2	0	0	5	5	5	0	0	2	5	3	4	0	2	0	0	5	1	0	0	0	0	2	0	5
2	0	3	4	3	0	1	0	5	2	4	3	0	3	5	5	2	0	0	2	1	2	1	0	5	5	2	3	4	5	3	4	3	3	2	2	1	3	2	0	0	3	5	0	5	0	4	2	5	3
3	0	0	3	2	2	0	0	0	0	0	5	0	4	5	2	4	0	2	4	1	2	2	0	0	2	1	0	5	5	1	0	0	0	2	0	2	2	1	0	2	4	3	0	0	0	3	2	0	2
3	0	0	1	0	0	4	0	5	0	1	5	0	2	4	1	4	0	3	3	1	1	4	0	3	5	0	1	1	5	3	5	0	3	2	1	5	0	0	1	1	5	0	1	4	0	3	5	1	5
2	5	2	5	2	0	5	2	5	3	5	1	2	5	4	4	4	0	0	2	2	2	4	2	4	4	3	2	2	5	2	5	2	3	2	2	2	0	1	5	2	5	5	3	4	3	3	5	5	4
3	3	5	1	2	2	4	4	5	3	4	1	1	2	4	5	4	0	3	4	3	2	4	0	4	4	1	3	5	4	4	4	2	1	3	1	4	4	0	1	4	5	4	2	3	1	2	3	3	4
2	2	4	4	2	1	3	3	4	3	3	1	4	5	4	4	4	0	2	2	5	1	3	0	2	2	2	3	4	5	1	4	2	1	2	2	3	1	1	2	1	3	2	1	1	1	2	2	1	2
1	2	1	1	0	1	2	2	2	2	4	4	4	4	2	3	2	1	4	2	3	2	1	2	4	3	3	0	5	4	4	4	3	5	2	3	2	1	0	3	1	3	4	2	1	0	4	4	4	4
3	0	2	3	1	0	1	0	1	0	0	5	4	3	3	4	3	1	4	4	0	0	4	0	0	3	0	1	4	5	5	1	0	0	1	0	4	0	1	0	0	4	5	1	0	0	0	1	0	5
5	0	0	0	3	0	3	0	4	0	0	5	4	5	5	0	2	4	3	3	2	3	5	3	0	5	2	4	5	5	4	4	0	1	3	4	3	0	3	2	2	3	5	1	5	0	0	5	0	4
3	3	1	4	2	0	2	2	3	4	3	1	4	1	1	2	5	0	3	2	4	3	4	1	3	1	4	1	5	4	2	3	2	4	3	3	2	2	3	2	1	4	4	2	4	0	4	2	3	4
2	4	2	1	4	0	3	3	0	0	2	3	2	1	1	1	4	0	4	3	2	0	3	0	1	2	0	2	3	4	5	1	3	3	2	1	4	3	3	3	1	4	4	3	1	0	1	2	1	4
2	4	2	0	2	1	4	3	2	3	4	1	1	2	4	4	4	0	2	3	2	2	5	2	4	3	0	4	5	5	3	4	1	1	2	2	3	0	1	3	1	5	1	4	1	0	2	3	5	3
4	5	3	4	4	0	0	0	0	4	0	3	2	2	4	0	2	4	1	2	2	4	1	4	3	2	3	2	3	3	1	0	3	5	3	3	2	0	3	1	3	3	5	3	0	0	1	1	0	2
2	1	0	0	0	0	0	0	0	0	1	4	0	2	4	1	4	0	1	2	0	0	4	0	0	4	0	0	1	2	4	1	0	1	2	0	4	0	3	3	0	5	3	0	0	0	0	1	3	4
1	1	1	1	0	0	3	0	3	0	2	1	0	1	3	3	4	0	2	0	0	1	3	0	3	3	0	0	2	4	1	3	0	0	0	0	4	0	0	1	0	4	0	0	0	0	2	3	4	5
2	2	5	0	2	0	0	2	1	0	1	3	3	1	3	3	3	2	5	3	4	4	4	0	0	5	1	3	3	0	5	0	0	3	5	5	3	2	4	0	3	5	4	0	0	0	2	4	4	4
1	0	0	2	4	1	1	4	2	2	1	4	1	2	4	3	1	2	3	1	2	3	3	0	1	1	1	5	4	5	5	0	1	4	5	3	3	3	2	3	2	4	4	5	1	1	2	3	0	4
2	4	5	1	2	5	2	1	5	2	2	0	4	5	4	2	4	2	2	2	1	1	5	3	2	3	2	4	4	5	3	3	3	2	2	2	2	4	1	2	1	5	4	3	2	2	4	4	4	4
1	3	2	1	1	4	5	2	5	2	2	1	4	3	4	2	5	0	1	2	3	3	5	0	2	4	3	0	3	5	3	4	1	3	2	1	4	0	3	0	1	4	2	2	3	1	3	3	2	5
5	4	0	0	3	1	4	4	5	2	5	1	4	3	4	4	3	1	1	3	4	1	5	0	4	3	1	4	5	5	2	4	2	2	3	1	3	1	1	2	4	4	3	4	4	0	3	2	3	4
4	2	0	0	1	0	2	3	2	2	3	2	1	3	2	5	1	2	0	2	2	5	4	0	2	5	1	0	4	4	3	4	2	2	1	0	4	0	0	0	1	4	1	2	3	0	0	4	4	4
5	0	3	5	2	0	0	0	0	0	0	0	0	2	3	0	4	2	2	1	1	2	3	2	5	2	2	2	3	5	3	0	1	1	1	4	2	2	2	1	3	1	2	1	3	0	3	1	0	2
2	0	5	1	0	3	3	5	3	1	0	0	5	2	1	1	1	2	2	0	1	1	2	2	1	1	4	0	5	4	4	1	5	5	3	5	0	0	2	5	5	1	4	5	1	0	2	4	0	4
2	1	4	1	2	3	2	2	4	1	5	2	3	1	5	2	5	0	3	5	1	0	5	0	1	5	0	0	5	5	5	2	0	0	4	1	3	0	2	0	1	5	4	0	3	1	1	1	2	5
3	1	1	4	1	0	0	2	0	0	1	4	1	0	3	2	4	1	4	4	1	3	3	0	1	4	1	0	2	4	3	0	0	3	2	0	4	0	0	0	0	4	2	0	0	0	0	3	0	5
1	3	0	3	2	0	4	0	5	5	5	1	0	2	5	5	1	0	1	0	0	0	4	0	4	4	2	0	0	5	5	2	0	0	0	0	3	0	3	0	2	5	0	0	2	0	5	2	5	5
1	0	0	2	0	2	3	3	0	0	0	5	1	2	2	5	1	2	4	4	2	5	4	0	1	5	0	0	4	5	4	1	0	3	1	1	5	0	4	0	0	5	2	1	3	0	1	0	3	5
1	2	0	0	1	0	1	1	0	0	1	5	3	1	3	1	5	0	4	4	3	1	3	0	1	4	1	2	5	4	4	2	1	3	1	4	4	0	3	0	0	4	3	3	1	0	1	1	1	4
2	2	2	4	2	1	2	2	3	2	2	2	0	1	4	2	2	0	3	3	1	2	2	0	2	4	1	1	1	1	3	3	1	1	2	0	3	1	2	0	1	4	1	2	3	0	3	3	2	2
3	0	0	0	1	2	0	0	0	0	0	5	2	3	4	0	4	0	5	3	1	1	4	0	0	1	0	0	1	4	4	0	0	1	2	3	4	0	3	0	0	4	3	0	0	0	1	2	0	4
2	1	3	0	1	0	1	0	4	2	3	3	0	1	3	3	4	0	3	4	1	1	3	0	2	1	1	0	2	3	2	1	2	2	2	1	2	1	2	3	2	2	2	1	2	0	2	2	3	2
3	0	2	0	0	1	0	2	0	0	0	5	0	2	4	5	4	1	5	3	2	3	4	0	0	4	1	0	2	5	5	0	0	0	3	5	3	0	2	0	0	4	2	0	0	0	0	2	1	5
1	0	0	0	0	0	0	1	2	0	1	5	1	0	4	1	3	0	2	4	1	3	4	0	0	4	1	0	1	5	2	1	0	1	1	0	4	0	2	0	1	4	4	0	1	0	0	1	0	4
4	1	2	1	0	0	1	0	2	2	1	5	4	2	3	3	3	1	3	3	0	3	3	1	1	4	2	0	4	5	3	2	0	2	3	4	3	0	1	0	2	3	5	1	2	0	2	1	1	3
4	1	1	3	4	0	1	5	4	4	2	4	1	4	4	1	4	0	4	4	1	1	4	1	1	3	2	4	3	5	4	1	1	1	3	1	4	3	1	2	1	4	4	2	1	3	2	4	3	4
5	5	3	2	3	2	2	5	3	2	2	2	0	5	4	3	5	0	2	3	3	2	4	2	2	5	2	3	2	5	2	4	3	2	2	0	3	3	2	3	3	3	0	3	3	1	2	5	3	4
2	4	0	0	2	1	0	1	0	2	1	1	0	4	3	2	3	0	4	3	4	0	2	0	1	3	0	0	2	5	4	0	2	1	0	1	3	0	0	0	1	4	0	1	0	0	0	1	0	2
2	2	0	1	3	0	2	1	2	0	4	3	5	1	1	1	4	3	2	4	3	2	1	0	2	4	1	2	5	1	4	1	4	4	2	0	3	1	2	1	1	5	5	3	0	2	0	4	2	5
1	4	2	1	3	0	4	4	5	3	4	2	0	4	4	4	2	3	1	2	1	2	4	0	4	4	3	1	3	4	2	4	1	1	4	1	0	1	1	0	3	3	1	4	4	0	0	4	4	4
4	3	0	3	3	3	1	2	0	0	0	3	2	4	2	0	3	2	2	4	2	2	3	3	1	2	1	0	0	3	3	0	3	2	2	4	2	4	2	0	2	4	2	1	0	0	0	3	0	3
0	2	2	4	2	2	4	3	3	2	4	3	3	2	1	3	2	0	1	2	2	2	3	0	3	3	1	1	5	5	2	3	4	3	3	0	3	0	2	4	2	3	4	3	4	0	3	3	4	4
1	0	4	1	4	4	0	5	0	2	0	3	0	2	5	2	3	2	4	2	4	2	4	3	0	3	4	0	0	5	5	0	4	4	1	5	4	0	2	0	1	2	0	5	0	0	2	5	0	4
3	0	2	2	1	0	4	2	4	3	5	5	0	5	4	5	3	2	2	3	3	0	1	0	1	4	0	0	4	5	4	3	3	3	3	2	4	0	0	0	0	3	1	0	0	0	0	5	4	4
4	4	0	2	3	0	1	4	1	1	4	1	2	3	1	3	1	1	4	3	3	2	0	0	1	2	1	4	5	5	5	1	1	4	3	4	4	2	3	2	1	4	4	5	1	2	2	4	1	4
3	1	1	2	1	0	4	1	1	1	3	4	2	0	4	2	2	0	2	4	1	0	4	0	2	4	1	2	4	1	3	3	1	1	3	1	5	2	2	1	1	5	2	1	1	0	3	1	1	5
2	2	4	2	5	5	0	0	0	2	3	2	4	5	2	1	2	4	2	3	2	0	4	0	4	2	2	3	5	4	2	0	2	4	4	2	3	3	1	5	3	4	4	1	0	0	1	4	0	5
2	4	1	4	2	1	2	2	2	3	2	2	0	2	2	2	2	1	2	1	3	2	1	2	2	2	1	1	1	1	3	2	1	2	2	1	3	2	1	1	1	3	4	2	0	0	1	1	2	4
3	0	1	2	2	1	2	1	3	1	2	2	1	1	4	2	3	0	3	3	3	3	4	0	1	3	0	2	3	5	3	0	2	3	1	2	5	3	2	1	0	4	3	3	2	1	1	1	1	5
3	3	1	2	2	1	3	2	1	0	3	2	0	3	3	4	3	0	3	2	2	1	4	0	4	2	1	5	0	5	4	2	0	0	3	1	4	3	2	1	0	4	0	3	0	0	4	3	3	5
1	2	3	1	3	3	1	2	4	1	4	4	0	2	1	4	4	0	4	2	3	2	1	0	4	4	1	4	4	5	2	2	1	4	4	4	4	1	2	1	0	4	3	3	4	4	1	4	4	4
2	5	2	0	2	2	3	0	4	0	4	1	1	2	4	4	3	1	2	2	2	2	2	2	4	4	1	1	1	4	3	4	1	1	4	2	3	0	4	0	3	5	1	2	0	0	0	1	4	5
4	4	0	4	2	0	5	0	5	1	5	0	4	3	5	5	5	3	0	3	2	3	3	2	5	4	3	1	5	5	2	5	4	0	2	1	1	4	2	3	4	1	4	3	4	3	1	2	5	1
1	1	0	0	0	0	1	1	4	0	5	3	5	2	5	5	3	0	1	3	1	3	5	0	4	4	0	2	4	5	1	4	1	0	3	2	4	0	2	0	3	5	5	1	5	0	4	3	5	3
3	3	1	2	3	0	4	0	0	3	0	4	5	4	5	0	3	0	5	2	3	4	3	0	0	5	1	0	5	5	5	0	4	4	4	5	3	2	3	1	0	3	5	1	0	0	1	3	0	5
4	5	2	2	4	4	4	2	3	3	5	0	4	4	3	3	3	0	0	4	3	2	4	4	4	4	4	4	5	5	0	5	3	2	2	3	0	4	2	5	5	0	3	3	1	1	2	5	3	2
2	0	0	0	2	0	2	3	1	4	1	0	2	5	2	2	3	2	1	1	2	2	4	1	4	3	2	0	5	5	3	1	3	2	4	0	3	0	3	2	2	3	4	4	2	0	5	3	0	4
1	1	1	2	1	2	3	2	4	1	4	3	0	1	4	2	2	0	1	2	1	0	2	0	1	2	1	0	2	5	2	3	0	0	1	0	3	0	0	0	1	3	0	0	2	0	2	2	0	1
5	5	4	5	3	5	2	2	3	1	2	2	2	5	2	3	2	2	2	2	1	2	1	2	2	2	2	2	1	4	1	2	2	2	2	2	2	3	1	2	2	2	2	2	4	1	2	3	3	2
4	2	2	4	4	4	4	2	3	2	2	2	2	2	3	3	3	1	2	1	1	2	3	1	2	4	1	3	2	5	4	3	2	3	5	3	3	2	2	1	1	4	3	1	4	0	4	1	4	3
2	1	0	1	0	0	3	1	4	0	1	3	0	2	4	2	5	0	2	4	2	4	5	1	2	2	0	0	0	5	2	2	0	3	1	1	4	1	2	1	1	4	5	2	2	0	3	2	1	4
2	0	3	4	1	0	4	3	5	1	2	2	0	2	4	3	4	1	2	4	3	1	3	1	3	2	1	0	3	4	2	3	2	1	2	1	3	0	2	1	1	4	1	2	2	0	1	4	4	4
1	0	0	2	2	0	1	0	0	1	3	5	0	3	4	2	5	0	4	4	1	2	5	0	2	4	1	4	3	5	4	1	0	0	2	0	4	5	3	0	0	4	3	2	0	0	0	2	3	4
4	1	1	4	5	5	2	4	0	0	4	5	0	1	5	1	4	0	5	4	4	4	5	0	3	4	1	5	3	5	5	2	0	0	3	4	4	3	4	0	0	4	0	4	0	0	0	0	1	5
3	0	0	1	1	1	3	2	0	0	0	5	2	2	4	0	4	0	5	2	2	2	5	0	0	4	0	1	4	5	5	0	0	1	2	1	4	1	0	1	0	5	4	1	0	0	0	0	0	5
2	2	3	4	2	1	3	3	4	3	2	2	0	3	3	4	4	1	1	2	2	2	4	2	4	1	2	2	4	4	2	3	2	2	3	1	2	1	2	3	3	2	4	3	2	0	2	2	1	2
2	1	0	1	2	0	0	0	0	0	1	5	0	1	5	2	4	0	4	4	0	4	5	0	1	4	0	1	2	5	5	0	0	0	3	0	5	2	5	0	0	5	3	0	0	0	0	2	2	4
2	3	2	4	2	0	5	2	5	2	4	3	3	4	2	5	2	2	2	1	3	1	3	0	4	2	2	2	4	4	2	4	3	3	2	2	2	1	2	3	1	3	5	3	4	2	0	5	3	3
2	0	0	2	1	0	3	1	2	0	2	4	2	1	4	2	3	0	4	3	3	1	3	0	2	3	0	0	1	4	3	1	2	4	2	2	4	2	2	0	0	4	2	1	3	0	3	0	0	4
4	5	1	0	4	0	0	0	0	0	0	1	3	3	4	1	4	0	5	4	1	1	4	0	0	4	0	4	3	5	4	1	1	1	4	0	5	4	3	3	2	4	4	5	1	0	2	1	1	4
5	0	0	1	2	1	0	1	0	0	0	4	4	4	5	0	3	0	5	3	1	2	4	0	0	4	0	3	3	5	5	0	0	0	2	0	5	0	2	0	0	4	4	0	0	0	4	5	0	5
5	0	0	0	0	0	0	0	0	3	0	5	2	5	5	0	4	0	2	2	0	0	2	4	0	2	2	0	0	5	1	0	0	0	3	2	2	0	2	0	0	4	4	0	0	0	0	3	0	3
3	0	0	0	0	2	0	0	3	0	1	3	0	5	5	1	4	0	2	5	5	0	5	0	2	5	0	0	5	5	2	1	0	0	1	1	5	0	0	0	0	5	2	0	1	0	0	5	0	5
2	1	1	2	1	0	0	3	0	0	1	5	0	2	5	5	5	0	1	4	0	0	5	0	1	5	0	3	5	5	4	0	0	0	2	0	4	1	1	1	0	5	5	3	0	0	1	2	3	4
4	1	0	2	1	0	3	2	2	0	1	1	3	2	3	2	3	0	3	4	4	2	4	0	0	4	0	0	5	5	4	2	0	1	2	0	2	0	2	0	1	4	4	1	1	0	0	2	0	4
4	4	0	1	2	0	2	0	0	0	2	5	2	1	4	1	4	0	4	4	1	0	4	0	2	5	0	2	5	5	5	1	0	1	2	1	5	2	2	3	0	4	5	1	2	1	1	4	2	5
3	3	3	4	2	0	4	0	5	3	5	4	5	4	5	5	3	0	3	3	3	4	5	0	4	3	2	2	4	4	5	4	1	1	3	2	5	3	3	3	0	4	4	2	4	0	4	4	4	4
3	0	0	3	1	0	0	3	0	5	1	2	5	5	5	5	1	1	1	2	3	0	3	1	4	3	0	0	5	5	0	0	0	0	4	4	0	1	0	3	5	1	2	0	0	0	3	4	4	5
5	1	1	2	2	0	0	1	0	1	1	4	2	2	2	1	4	0	4	2	2	1	2	1	1	2	2	0	1	5	5	0	0	1	3	2	4	0	1	1	0	4	5	2	0	0	0	2	1	4
4	0	2	4	3	1	0	2	1	0	3	4	2	1	3	3	3	1	4	3	2	2	4	1	1	2	0	3	3	4	2	1	3	3	3	1	4	0	2	1	0	4	3	2	0	0	1	2	1	4
4	2	1	0	2	0	0	1	2	0	1	4	0	2	2	3	3	3	3	4	0	0	2	0	1	4	0	4	3	0	4	0	0	3	3	2	2	1	1	5	0	5	5	1	1	0	3	5	4	5
1	4	0	4	1	2	5	2	5	2	5	3	2	0	3	5	2	2	2	2	3	3	3	1	4	4	2	3	2	5	5	5	2	2	3	2	3	1	3	4	1	3	1	3	2	0	0	2	5	5
2	1	3	1	1	4	3	1	1	3	2	3	2	4	4	3	2	1	2	3	1	2	3	2	2	3	1	2	3	4	3	3	1	2	2	2	3	1	1	1	1	4	3	2	1	0	2	3	1	3
5	4	1	4	5	1	0	3	0	4	0	3	1	2	1	0	4	1	4	3	4	1	2	0	0	1	1	2	5	5	0	0	3	3	2	1	1	3	1	1	3	4	4	5	0	4	2	5	0	3
1	3	0	2	1	1	3	2	3	1	4	4	4	1	4	3	4	3	4	4	1	5	4	0	2	4	1	3	3	1	2	1	1	1	2	2	4	1	5	3	1	4	1	2	3	1	3	0	3	4
0	5	5	5	5	3	5	5	5	5	5	0	5	1	0	5	0	3	0	2	4	0	5	5	5	3	5	5	5	5	0	5	5	5	5	5	0	5	2	5	5	2	5	5	5	5	5	5	5	3
2	1	0	1	0	2	1	2	1	1	1	4	0	3	5	3	2	0	3	2	2	2	5	0	1	3	2	1	2	5	4	2	0	3	2	1	4	1	1	2	0	4	3	1	2	0	1	2	2	3
3	3	0	4	2	1	5	2	3	4	4	2	2	2	4	3	3	1	1	1	3	4	4	1	3	3	2	3	3	5	5	4	2	3	3	0	1	3	3	0	2	2	1	2	4	2	1	1	3	2
2	0	1	0	2	5	1	2	0	2	1	3	0	2	4	5	0	2	1	2	1	1	2	2	4	4	3	0	2	0	0	2	2	3	4	5	2	0	1	2	3	2	0	2	1	0	5	4	5	3
0	5	5	0	0	4	5	0	5	0	0	2	2	5	5	5	2	5	0	3	3	0	5	5	5	5	0	5	5	5	0	5	0	0	3	2	2	3	0	0	5	5	3	2	5	0	5	5	5	5
1	5	5	3	0	5	5	4	5	2	5	0	0	5	3	5	3	3	0	3	3	1	3	3	5	3	3	5	3	5	0	5	2	5	3	5	3	5	3	0	5	4	3	3	5	2	0	3	5	2
2	3	4	3	1	2	3	2	1	1	3	2	3	4	3	2	3	2	3	3	2	2	3	2	4	3	2	4	4	4	3	2	2	2	3	3	2	3	1	1	2	4	3	2	1	2	2	3	3	3
2	1	3	3	2	5	3	2	4	3	3	4	2	3	5	5	4	1	2	3	1	2	4	3	2	4	3	2	2	5	2	4	1	1	2	3	4	0	2	2	2	3	4	2	3	2	0	3	4	3
1	2	4	4	4	4	4	4	0	3	5	3	0	4	4	4	2	1	1	3	2	4	3	3	4	3	2	4	1	4	3	5	2	2	4	5	2	4	2	3	3	3	0	2	2	4	3	3	5	3
2	0	1	0	1	0	0	1	3	0	3	5	5	4	5	1	4	1	4	4	1	3	5	0	1	3	1	1	4	5	5	1	1	0	1	0	2	0	2	3	3	5	3	2	4	0	3	3	4	5
3	4	3	1	0	0	3	3	1	1	2	1	2	2	2	3	3	1	2	2	2	2	4	0	2	2	1	0	2	5	2	3	1	2	2	0	3	0	2	0	2	4	1	1	1	0	1	2	4	3
0	4	2	4	4	1	2	2	5	3	5	2	0	4	3	5	3	0	1	4	4	0	4	0	4	1	2	4	0	2	4	4	1	1	4	0	1	4	0	5	3	4	0	3	4	1	4	5	5	5
2	0	2	4	2	0	3	2	1	1	4	5	1	4	2	3	2	1	3	3	3	1	2	0	1	2	2	4	4	4	4	2	3	2	3	2	1	1	2	0	2	2	3	3	1	0	1	4	1	2
3	3	2	3	4	1	4	3	4	2	4	2	2	2	4	4	4	2	1	3	2	2	4	2	3	4	2	4	3	4	4	4	2	2	3	3	4	4	2	3	3	3	3	2	4	2	3	2	3	4
1	0	0	4	2	2	4	3	1	4	4	3	0	2	5	3	4	3	2	2	1	2	3	0	3	5	3	3	5	5	2	3	0	0	4	2	1	2	3	0	3	3	2	0	5	2	3	2	4	2
1	3	2	2	3	0	4	1	5	2	4	1	3	2	2	4	4	0	0	3	1	3	2	0	3	3	3	3	4	3	1	4	1	2	3	1	1	2	2	2	4	4	3	2	4	2	2	2	4	3
1	0	5	1	0	4	1	0	1	1	1	4	2	4	4	1	4	0	4	2	2	1	4	0	0	1	0	0	5	5	4	0	0	4	5	0	4	0	1	0	0	4	5	3	4	0	3	5	0	4
5	3	2	5	5	2	1	1	1	1	2	2	2	2	2	3	2	1	4	2	4	2	4	1	1	1	1	3	4	4	4	0	2	1	2	4	3	4	2	0	2	4	5	4	1	0	0	2	1	3
2	1	0	4	2	4	4	2	5	0	1	5	0	1	4	2	1	3	2	4	3	4	3	2	2	1	0	3	0	0	1	1	0	3	1	3	5	0	4	3	3	5	0	0	5	0	4	2	2	3
2	0	1	2	1	0	4	2	5	1	3	2	1	1	4	3	1	1	2	3	2	2	4	0	3	4	1	1	3	4	3	4	2	2	1	2	4	1	1	2	0	4	3	1	0	0	1	1	3	4
0	0	0	1	0	0	3	2	1	1	4	2	0	1	3	5	4	0	1	4	3	4	4	1	4	4	1	0	3	5	2	3	2	1	1	0	2	0	2	0	1	4	0	0	2	0	1	2	5	4
5	2	4	4	5	3	2	1	0	0	1	3	4	4	2	3	3	0	4	3	2	1	2	0	0	4	1	4	4	4	4	1	1	2	3	4	4	3	3	3	1	5	5	3	0	4	1	5	0	4
2	1	0	1	2	0	1	1	2	1	3	4	0	0	3	4	2	0	2	2	1	0	4	0	2	3	0	1	4	2	4	1	0	2	4	3	4	2	4	2	1	4	0	3	0	1	2	1	4	4
2	2	0	1	2	0	3	1	2	2	2	2	3	2	2	2	3	3	2	2	1	3	4	1	2	4	2	4	5	5	3	3	1	2	2	2	3	1	4	3	2	3	4	1	2	2	3	2	2	3
2	0	1	4	2	4	2	0	2	1	0	5	0	2	4	1	4	0	3	1	4	2	3	0	1	3	0	0	2	5	2	0	1	1	2	1	3	0	2	1	1	4	4	2	2	0	3	2	1	2
2	2	1	1	2	3	2	1	2	1	1	2	2	3	3	1	3	1	2	3	2	2	4	0	0	4	0	1	4	4	4	2	0	1	2	1	4	0	2	0	0	4	3	1	2	1	1	2	1	4
4	1	0	1	5	0	2	4	4	1	1	4	0	1	1	4	2	0	4	4	3	5	2	0	4	3	1	1	1	4	3	1	1	4	2	2	3	0	4	2	3	5	1	2	3	0	2	1	4	4
5	4	2	4	0	0	2	0	3	5	0	1	0	2	3	0	5	4	2	2	3	1	4	5	1	4	4	0	0	5	3	4	5	4	3	0	0	0	0	2	2	2	1	0	2	0	0	0	0	3
1	1	1	1	1	5	4	2	3	0	4	3	2	4	4	3	4	0	2	4	1	1	4	0	1	2	1	1	4	4	5	1	1	1	2	1	4	1	1	1	1	4	4	1	1	1	1	4	2	5
3	4	5	2	2	5	5	0	5	0	3	5	1	2	4	4	4	0	2	4	0	1	4	0	5	4	1	0	4	5	4	4	0	1	2	1	4	0	1	0	1	5	5	0	3	0	2	4	5	5
2	0	0	0	2	5	0	0	0	0	0	5	0	5	5	0	3	0	5	4	0	0	3	0	0	3	0	4	0	5	5	0	0	0	2	0	5	0	0	0	0	5	0	0	0	0	0	5	0	5
4	1	0	1	3	1	0	0	0	0	0	5	0	1	4	1	4	0	4	4	0	2	4	0	1	5	0	0	0	4	4	1	0	0	1	0	4	0	1	0	0	4	5	1	0	0	0	3	0	4
5	4	4	4	2	1	2	2	0	0	0	5	1	4	4	0	3	0	5	4	2	2	4	0	0	4	0	1	2	2	4	0	1	3	2	2	4	1	2	2	0	4	3	2	0	0	2	2	0	4
0	3	4	5	5	3	5	3	2	0	4	1	5	2	4	5	2	0	1	3	3	3	2	0	4	5	3	4	3	5	4	3	2	2	2	4	1	4	2	3	2	3	5	2	4	0	4	3	5	3
1	5	5	5	3	1	5	3	2	1	2	3	2	3	4	5	3	1	3	3	3	4	3	0	3	4	1	2	4	5	5	3	1	3	3	2	4	1	2	2	0	5	3	3	5	2	2	2	4	5
2	0	3	0	0	2	2	0	0	0	1	5	0	4	5	0	5	0	5	5	0	1	5	0	0	5	0	0	0	5	4	0	0	0	2	1	5	0	2	0	0	5	5	0	2	0	0	3	0	5
4	0	2	2	0	2	0	0	0	3	0	2	0	2	4	1	3	1	3	2	0	1	2	0	0	4	2	0	1	4	3	0	0	1	2	0	2	0	2	3	2	2	2	2	1	0	3	2	0	3
3	2	2	4	4	2	3	3	4	3	4	2	2	2	2	3	4	0	1	2	2	2	3	1	2	3	1	1	4	5	2	3	2	2	3	3	2	2	2	3	1	3	3	2	1	0	1	2	1	2
4	2	0	2	4	0	2	0	2	0	1	3	2	2	2	2	3	1	2	4	1	2	2	1	1	4	1	4	4	5	4	2	0	3	2	3	4	1	2	2	1	4	3	1	2	0	1	3	1	5
3	2	0	4	4	1	3	0	0	1	0	3	0	1	1	0	3	0	3	4	2	1	2	0	4	3	1	2	4	5	2	0	1	5	2	3	2	4	2	1	0	4	4	1	0	0	0	4	0	2
4	2	1	2	1	1	4	3	3	2	1	4	3	3	4	3	4	2	3	2	3	4	3	1	2	3	2	3	4	4	4	3	3	3	3	2	4	1	4	2	2	4	3	2	3	1	3	2	4	4
2	3	2	4	3	1	3	1	3	1	3	2	0	4	3	2	2	0	2	3	1	1	3	0	3	3	1	3	0	5	3	3	1	1	2	1	1	2	2	1	1	1	2	1	1	1	0	3	1	2
3	3	1	0	1	0	2	3	4	0	1	2	2	1	3	1	2	0	2	3	2	3	1	0	1	4	0	0	2	4	2	2	0	1	2	1	2	0	4	1	1	5	3	3	4	1	0	1	1	3
4	0	5	3	0	3	3	3	1	0	1	4	0	4	4	5	4	4	4	4	4	3	2	2	0	0	0	0	5	5	4	2	2	2	4	2	2	1	2	2	2	4	4	0	2	4	2	4	2	3
5	3	0	2	5	0	0	4	0	4	0	3	3	1	0	1	2	5	4	1	2	5	0	1	0	4	4	3	5	1	5	0	4	4	3	3	2	5	5	1	4	3	4	0	0	0	2	3	0	0
3	1	2	3	1	0	3	1	4	2	2	3	2	2	3	1	4	1	2	2	2	4	2	1	1	5	2	1	5	5	2	2	1	2	2	2	2	1	3	1	1	2	3	1	2	0	1	2	1	2
2	1	2	0	1	1	1	2	2	1	2	4	3	1	4	4	3	0	4	4	1	2	3	0	2	4	1	2	4	4	4	2	2	1	3	1	4	2	1	1	0	4	5	2	1	0	2	2	2	3
3	1	3	4	2	3	2	1	2	1	2	3	0	2	3	2	2	4	2	2	1	3	4	1	2	3	1	2	2	2	1	2	2	2	4	2	3	4	3	2	2	2	0	2	2	2	2	3	2	2
4	2	1	1	1	0	4	1	4	1	1	3	5	2	4	3	4	1	1	3	1	3	4	1	3	4	1	1	4	3	1	4	1	1	3	2	2	0	2	1	3	4	5	1	4	0	3	3	4	3
0	0	2	4	4	0	3	4	0	1	5	3	0	2	5	5	3	0	3	2	3	3	5	0	0	3	0	0	2	5	0	0	2	2	0	0	3	0	0	0	1	3	0	0	0	0	2	4	0	4
1	0	0	0	0	0	0	0	0	0	0	5	0	0	5	0	3	1	5	4	1	3	2	0	0	5	0	0	0	4	4	0	0	1	1	1	4	0	0	0	1	5	0	0	0	0	0	0	0	5
0	4	0	3	2	0	5	0	5	0	5	3	0	4	5	5	3	0	3	2	3	0	5	0	5	3	0	2	2	5	5	5	1	0	3	5	0	0	2	0	1	5	3	3	5	1	5	1	5	5
3	0	0	0	0	3	2	2	4	3	2	5	1	4	3	1	4	2	1	1	3	1	2	1	2	2	3	0	3	4	0	0	3	2	1	2	2	0	2	0	4	2	4	2	1	0	3	2	3	2
5	2	2	4	2	4	0	5	0	4	1	4	3	1	1	0	1	3	1	3	2	2	2	2	4	3	3	1	4	4	0	0	3	3	3	2	4	0	3	2	4	3	1	3	1	0	0	2	0	2
4	1	2	3	1	0	0	0	2	0	0	5	3	3	5	0	3	0	5	4	0	2	4	0	0	3	0	2	2	5	5	0	0	1	0	0	5	1	2	1	0	5	3	0	3	0	1	2	0	5
2	0	5	5	4	2	2	1	5	4	4	3	0	5	0	2	1	5	2	1	4	0	0	4	3	3	2	2	1	1	0	2	1	5	4	4	1	4	0	4	3	1	0	3	5	4	4	4	2	2
2	0	1	0	0	2	0	1	0	1	0	4	0	3	3	1	2	0	4	3	2	2	2	0	1	2	1	0	2	5	3	0	1	2	2	1	2	0	1	1	0	2	2	2	0	0	1	5	0	2
1	5	2	4	1	0	5	3	5	1	5	0	0	1	5	5	5	0	1	2	4	2	5	0	5	3	1	4	4	5	1	5	3	1	4	1	1	3	2	0	2	3	5	5	5	0	2	1	5	4
1	2	0	1	3	0	5	0	4	1	5	4	0	5	5	5	3	0	2	4	1	5	3	1	4	5	1	2	2	5	1	5	0	0	4	2	3	3	1	4	0	5	2	0	5	3	1	3	5	5
2	0	5	3	2	3	3	1	3	1	2	5	0	3	5	2	3	3	4	2	2	1	4	1	2	5	2	4	4	5	5	1	0	0	3	1	3	0	3	0	2	4	1	3	1	0	2	5	3	3
4	3	3	2	2	2	2	2	2	1	2	4	0	3	2	2	2	2	2	1	2	2	3	0	3	3	1	4	3	4	3	3	0	2	2	2	2	2	2	2	1	4	0	2	1	0	1	5	3	3
3	2	3	3	2	1	4	2	4	2	3	2	2	2	1	4	2	2	3	2	3	2	1	2	2	3	2	2	3	2	3	2	2	4	3	4	2	2	2	3	2	2	4	4	3	0	4	4	2	2
2	1	0	3	1	1	2	1	2	1	3	3	0	5	4	3	4	0	4	3	2	4	4	1	1	3	1	2	2	5	3	2	1	1	3	1	4	0	1	2	1	5	3	1	1	0	3	3	3	4
2	1	3	2	1	1	4	3	2	1	1	3	0	2	4	3	1	1	3	3	2	3	2	0	1	3	1	1	4	5	4	1	2	1	2	1	4	1	2	3	1	4	1	2	1	0	1	4	2	4
2	4	3	1	0	0	5	1	5	2	4	1	2	1	4	4	3	0	0	3	1	2	4	3	4	4	1	0	3	5	1	5	1	1	3	1	3	0	2	2	2	2	3	1	5	2	1	2	5	4
3	0	0	3	1	0	4	0	0	0	4	2	4	4	5	5	3	2	1	4	0	1	4	1	3	4	1	3	5	4	4	3	0	0	4	2	4	0	2	0	2	3	5	0	0	0	3	3	4	5
3	4	0	2	2	3	4	5	0	0	4	1	3	0	3	5	1	2	3	3	3	3	2	0	0	2	0	3	4	4	3	3	3	3	2	1	2	0	2	0	2	4	3	3	0	0	0	5	3	3
3	1	5	0	2	2	3	4	3	3	5	3	1	4	2	5	1	4	1	1	4	2	1	1	5	2	4	2	5	3	3	4	3	3	4	3	1	1	3	3	3	2	2	5	2	0	3	5	4	1
3	1	0	1	0	0	0	0	1	0	1	5	3	2	3	3	3	1	4	4	1	4	4	0	1	4	0	0	4	4	4	1	0	4	3	0	5	0	4	0	0	5	5	0	1	0	0	4	1	4
2	0	0	2	0	0	0	0	2	2	2	5	2	4	3	0	3	1	2	2	2	1	3	0	0	4	0	0	3	5	1	0	2	2	3	1	3	0	1	1	1	2	2	2	3	0	0	5	1	3
3	2	4	3	2	3	3	3	4	2	2	2	3	4	4	5	3	1	3	3	3	2	3	1	3	2	1	0	3	3	2	4	3	3	3	5	3	2	2	3	2	3	3	3	5	1	3	5	4	4
1	3	1	1	1	1	1	1	0	0	1	4	0	2	4	1	4	1	5	4	1	2	4	0	2	4	1	2	1	4	4	0	0	1	3	1	4	2	1	1	0	4	1	1	0	1	1	2	0	5
1	2	0	3	1	0	4	0	3	0	2	4	0	1	5	2	4	0	3	4	0	4	5	0	3	4	0	0	2	5	3	4	0	0	3	0	5	2	1	0	0	5	1	3	3	3	0	0	0	5
0	2	0	5	0	3	2	0	1	0	3	2	0	3	5	5	3	0	4	0	2	5	5	0	2	5	0	0	0	5	5	1	0	0	3	4	4	0	3	0	0	3	0	0	0	0	0	0	5	5
4	0	0	1	1	0	0	1	0	2	1	2	0	2	2	1	2	1	2	2	3	2	3	1	0	2	2	0	1	5	0	0	1	2	2	0	2	1	1	2	1	3	3	3	0	0	2	3	0	2
2	0	2	2	0	0	3	4	3	1	1	4	1	1	4	4	3	0	1	3	3	2	3	1	3	3	1	0	3	5	4	4	1	1	3	2	4	1	2	1	3	4	3	3	2	0	4	2	4	4
3	4	2	4	2	0	5	2	2	1	5	1	4	2	4	2	2	0	2	3	1	0	5	0	2	5	1	3	3	4	4	4	1	2	3	4	2	3	1	1	1	4	5	2	0	2	2	1	4	4
3	3	0	2	3	3	2	1	1	0	1	2	5	2	4	4	4	0	4	3	1	4	4	0	2	4	0	1	4	4	2	1	1	4	4	4	5	3	4	4	0	4	4	0	0	2	3	1	4	5
5	1	0	1	1	0	0	3	0	1	0	4	0	3	4	0	3	1	4	3	2	2	4	0	0	3	2	2	2	5	4	0	2	2	3	0	4	0	3	2	1	4	0	3	0	0	2	5	0	4
4	3	3	3	3	4	4	1	5	4	4	3	4	2	3	4	1	4	1	1	2	2	2	4	2	2	3	4	2	1	1	4	2	4	3	3	2	2	2	3	2	3	1	3	4	2	3	3	2	3
3	4	1	5	4	2	5	4	5	3	3	2	1	2	1	5	1	2	0	2	3	3	1	1	5	3	2	1	4	4	0	5	2	4	3	2	0	2	3	3	5	5	3	3	5	1	2	3	4	2
2	2	0	0	0	0	1	1	4	1	2	3	0	2	3	3	3	0	1	3	2	5	3	0	3	3	0	4	2	5	2	2	2	2	1	1	3	0	2	2	1	4	2	3	0	0	2	1	3	4
2	1	1	2	1	0	1	1	5	1	2	4	0	3	4	2	4	0	3	4	2	4	4	0	2	4	1	2	2	5	3	1	1	1	2	0	4	1	3	1	1	4	1	1	5	0	1	1	1	4
1	4	4	4	4	3	5	2	4	4	4	1	1	2	4	1	2	0	0	4	3	1	4	1	4	4	4	4	4	5	0	5	0	1	0	1	4	1	3	0	5	5	5	1	4	0	2	4	2	4
2	2	2	2	1	2	3	2	2	2	3	2	1	2	3	2	3	1	2	1	2	2	3	1	1	2	1	1	4	2	1	2	1	1	1	1	3	1	1	1	1	3	4	2	2	1	1	1	1	3
3	3	1	3	2	1	4	3	3	3	3	3	3	2	2	3	2	2	1	2	3	2	1	2	3	2	2	2	3	3	1	3	2	3	4	1	1	3	2	2	4	2	4	3	4	1	4	3	4	3
2	0	4	1	1	3	2	1	0	1	1	4	0	4	3	1	4	0	4	3	1	2	4	0	2	4	0	4	3	5	4	0	0	1	2	1	4	1	2	1	0	4	3	1	1	0	2	3	0	3
3	3	5	0	1	0	4	4	4	0	4	1	1	5	4	4	3	1	0	3	2	0	4	3	3	3	1	2	1	3	2	5	1	2	1	0	2	0	0	1	2	4	3	1	3	3	0	5	3	3
2	0	0	1	2	0	0	0	0	0	0	4	0	3	5	0	4	0	5	0	0	3	5	0	0	5	0	2	2	5	5	0	0	0	3	0	4	0	3	0	0	4	0	3	1	0	1	3	0	4
2	2	2	1	1	0	4	2	2	1	4	2	1	4	2	4	3	0	3	4	1	1	4	0	3	4	1	0	4	5	5	2	1	2	2	2	4	0	1	0	0	4	4	2	2	0	0	3	4	4
1	0	0	2	1	0	4	1	3	1	3	4	1	0	3	4	3	3	3	4	2	5	3	0	3	3	1	3	3	5	3	4	2	3	3	0	3	2	4	1	2	3	1	2	3	1	3	0	4	4
5	0	0	1	0	0	1	2	2	0	0	5	0	3	4	0	4	1	4	3	1	1	4	0	0	4	0	1	1	5	5	0	1	1	3	1	5	0	2	1	0	5	2	1	0	0	0	4	1	4
3	4	2	1	3	0	3	0	2	2	3	1	2	2	2	3	2	4	1	2	4	4	4	2	2	1	2	1	3	5	3	3	4	4	3	1	1	2	4	4	3	3	1	3	4	1	1	1	4	4
2	2	1	1	2	0	1	0	2	0	1	4	1	3	3	1	4	0	3	2	1	1	5	1	1	3	0	1	3	5	2	2	0	0	2	0	2	1	1	1	0	3	1	1	1	1	1	0	0	3
0	0	0	0	0	0	0	0	0	0	2	5	3	0	3	0	2	2	2	3	0	0	3	0	0	5	0	0	2	5	5	1	0	0	0	2	2	0	0	0	0	0	5	0	0	0	0	0	0	5
4	2	0	1	4	0	4	1	0	1	3	3	4	0	2	4	1	3	1	2	1	5	2	2	1	2	2	4	4	0	2	3	2	3	2	0	4	2	4	4	3	4	5	1	0	1	1	1	3	3
1	1	0	0	2	0	1	0	3	0	2	3	1	1	4	1	3	0	3	4	1	4	3	0	1	3	0	0	1	5	2	1	0	1	0	0	4	1	4	1	1	4	1	1	2	0	1	3	1	4
4	4	2	3	4	2	3	4	4	1	4	1	4	4	2	2	2	3	1	3	4	4	1	5	3	1	1	4	5	4	1	4	3	4	5	2	3	4	3	4	3	4	5	5	4	1	4	4	4	3
5	4	1	5	3	0	0	5	0	3	1	1	0	5	3	2	3	5	3	3	5	5	3	4	2	3	5	5	5	5	4	3	4	2	3	5	3	4	3	3	4	3	5	5	0	1	2	2	0	2
4	5	2	0	3	1	1	3	0	3	0	0	0	2	4	0	4	0	0	0	3	2	5	0	0	3	0	4	2	4	0	0	3	2	2	0	3	4	2	2	1	4	0	3	2	0	3	2	0	4
3	3	0	1	2	0	1	2	0	2	2	1	0	0	4	4	2	0	4	3	1	2	4	0	1	2	2	2	2	4	5	0	2	2	4	3	4	1	5	0	1	4	3	1	0	0	0	2	1	5
2	3	4	4	2	0	3	1	2	4	4	1	1	4	2	4	2	2	3	2	3	2	2	4	5	1	0	4	4	2	2	4	3	3	4	2	3	3	2	3	3	3	2	2	3	4	1	2	3	3
1	0	0	1	1	0	3	1	1	1	1	4	1	4	4	3	2	0	2	2	2	1	3	1	0	2	0	1	2	4	5	1	1	2	2	1	2	0	1	0	2	3	5	1	1	1	0	1	1	2
5	0	0	0	2	1	0	0	0	0	0	5	3	3	4	2	3	0	4	3	3	0	4	0	0	3	1	0	5	4	5	0	2	1	3	1	4	3	0	0	0	4	4	1	2	1	0	3	0	4
2	5	2	4	4	0	3	1	1	1	2	2	2	2	3	3	4	1	3	3	1	3	3	0	1	4	1	3	1	2	3	2	1	1	3	3	3	4	1	4	2	4	2	1	3	4	1	4	3	3
3	2	1	0	2	3	1	3	1	2	1	2	4	5	2	1	2	4	3	1	2	1	3	0	1	2	3	2	4	2	2	1	3	3	2	2	1	0	3	0	2	3	4	2	1	1	2	4	0	3
3	0	4	3	0	3	3	0	1	0	2	4	3	5	3	3	4	2	4	3	4	1	4	0	1	4	1	0	4	5	5	0	2	3	4	4	3	0	1	0	2	4	4	2	1	0	2	3	2	5
2	4	0	0	0	0	4	2	5	2	4	1	2	0	1	5	2	2	0	1	3	4	3	0	2	1	1	4	5	5	0	5	5	4	2	1	4	0	4	4	4	4	5	3	5	2	0	3	5	3
5	4	1	1	4	4	3	5	0	0	0	5	4	4	5	0	5	0	3	5	4	2	5	0	3	5	0	3	5	5	4	0	2	0	3	4	5	4	2	4	0	5	3	0	0	1	1	4	0	4
2	1	1	0	0	0	0	0	4	3	2	4	1	1	4	4	2	2	2	4	1	5	5	3	3	4	3	1	3	5	4	3	1	1	3	4	3	0	5	1	2	3	2	1	3	0	2	4	4	3
4	2	0	1	2	0	0	0	0	0	1	5	0	5	4	1	3	2	4	2	1	0	4	0	1	5	0	0	4	5	5	0	0	1	1	0	5	1	2	0	0	5	2	1	0	0	1	4	0	5
3	3	1	0	3	0	0	0	0	1	0	5	4	4	2	1	4	0	4	3	1	3	3	2	0	5	0	4	3	5	5	0	0	3	3	4	3	0	4	0	0	5	5	0	0	0	0	1	1	4
3	4	3	1	3	0	2	2	3	2	2	1	1	3	3	1	3	1	1	3	0	3	3	1	2	4	3	3	2	4	2	4	3	1	2	2	4	1	3	0	1	3	0	2	3	0	0	3	1	3
3	3	2	3	4	3	1	3	4	0	3	2	4	4	1	4	1	3	2	3	3	2	1	1	3	2	1	4	4	4	2	4	2	4	4	4	1	2	1	0	3	3	4	2	2	1	2	4	3	3
1	4	0	0	1	0	2	2	0	2	0	2	1	4	4	0	4	0	5	3	2	2	2	0	1	4	4	4	2	5	5	0	3	2	2	4	4	4	3	4	2	2	3	3	0	0	2	2	0	4
4	0	1	1	1	1	0	1	0	3	1	3	1	2	1	2	4	3	4	4	2	2	1	3	1	4	3	0	4	1	5	0	2	4	3	1	1	0	2	1	4	4	4	2	0	0	3	3	0	1
4	2	4	4	4	2	5	5	5	2	4	4	5	4	1	5	2	1	1	2	4	3	1	4	4	2	2	5	5	4	1	5	4	5	3	2	1	2	2	3	2	3	5	4	5	2	2	4	4	3
3	3	2	4	3	5	2	2	3	2	3	3	2	2	3	4	4	2	3	3	3	4	2	3	2	4	3	5	2	2	2	2	3	2	2	3	2	1	2	3	3	2	3	4	3	2	2	1	3	3
5	0	0	0	2	0	0	0	0	0	0	5	2	0	5	3	4	0	4	2	2	5	5	0	0	4	2	3	2	5	5	0	0	4	1	0	5	3	5	0	0	4	5	0	0	0	1	0	0	5
5	5	0	2	1	2	3	0	4	0	0	2	5	0	2	0	2	1	2	5	0	5	5	0	0	0	0	0	0	5	5	1	1	2	3	0	5	1	5	0	1	5	5	0	4	0	0	4	0	5
0	2	4	1	3	0	0	2	4	1	3	2	2	4	4	3	4	1	3	4	3	4	4	2	2	4	0	2	4	5	3	3	1	2	3	4	3	2	3	1	1	4	4	4	3	1	1	4	2	4
2	2	3	3	2	1	4	2	2	2	3	3	2	4	1	2	3	4	4	2	3	2	2	2	2	3	3	4	4	3	4	2	3	3	4	4	4	3	3	0	3	4	3	3	1	1	1	4	3	2
2	0	0	0	1	0	2	0	2	0	0	4	0	3	4	2	4	0	3	4	3	0	3	0	1	5	0	1	2	5	4	0	0	3	4	0	5	0	0	0	0	5	3	0	0	0	0	4	0	5
3	1	5	2	4	4	1	2	1	1	3	5	0	3	4	3	3	4	2	3	1	2	2	1	2	2	3	0	2	3	5	3	2	3	3	5	3	3	2	3	2	4	2	2	0	0	0	2	1	2
5	5	0	4	3	2	1	2	0	0	0	0	2	2	3	0	4	2	5	3	1	4	1	0	0	2	0	5	4	4	5	0	2	3	2	4	3	4	4	3	0	4	5	2	0	0	0	1	0	5
5	0	3	3	3	5	4	0	2	0	4	4	1	3	0	4	1	3	0	0	3	1	1	2	2	3	2	1	5	2	0	2	1	3	5	4	1	5	1	1	3	5	5	3	3	5	2	2	1	3
3	0	2	1	2	1	3	0	4	0	0	5	4	2	1	3	1	4	2	2	3	1	2	0	4	5	1	5	5	5	1	2	3	2	0	4	4	3	2	0	0	3	5	0	4	1	1	4	0	5
5	0	0	0	5	0	0	0	0	0	0	5	5	2	5	1	0	0	5	5	0	3	5	0	0	5	0	5	5	5	5	0	5	4	3	2	5	5	2	2	0	4	5	1	0	0	2	2	0	5
2	0	5	3	2	2	5	3	2	3	5	2	2	1	3	5	4	2	4	3	2	2	4	3	3	3	2	2	3	4	2	4	2	1	3	1	2	1	3	3	1	5	5	2	2	3	1	5	3	4
3	0	1	1	1	2	0	0	0	0	1	4	5	1	2	1	0	3	4	4	1	1	3	0	1	4	0	2	5	3	5	1	0	1	3	2	4	0	2	1	0	4	5	3	1	0	1	5	1	4
2	2	1	1	2	3	1	2	4	5	2	3	3	5	2	0	4	3	0	2	3	0	2	3	0	4	3	0	2	3	0	0	5	3	3	2	2	0	2	1	5	3	4	1	3	1	1	3	1	1
4	0	3	3	1	2	2	1	0	4	1	3	4	4	5	0	4	2	4	0	1	2	2	0	0	4	2	0	0	4	4	0	1	2	3	2	3	0	2	0	1	3	5	4	0	0	1	2	0	4
3	1	0	0	0	3	2	3	3	2	2	2	2	2	2	2	3	3	3	2	3	3	3	2	2	2	2	2	3	3	3	2	3	3	3	3	4	3	3	1	3	3	4	3	2	2	2	4	2	4
0	4	2	1	1	3	2	2	1	1	1	1	0	0	4	2	1	1	1	2	2	2	1	1	2	1	1	1	1	1	5	3	1	2	2	1	3	2	2	2	2	2	1	1	3	0	2	2	3	3
5	5	0	0	4	1	0	1	0	1	0	2	2	2	5	0	4	0	5	5	0	5	4	0	0	4	0	4	5	5	5	0	0	4	5	0	3	3	3	5	0	5	3	0	0	1	0	5	0	3
3	4	0	1	2	5	1	4	3	3	4	3	3	0	1	4	2	4	3	3	5	1	1	5	2	1	3	4	3	1	2	2	1	5	3	4	0	3	3	4	4	3	3	5	1	1	5	3	4	1
1	1	0	1	1	0	0	1	0	1	1	3	1	1	4	1	3	1	4	4	2	2	4	1	1	4	0	2	4	5	3	1	0	1	1	1	2	1	2	1	1	4	3	2	1	1	1	4	1	3
1	3	1	0	0	1	1	1	3	0	1	4	1	0	3	3	3	0	3	4	1	2	3	0	4	4	0	0	3	4	3	1	0	3	2	3	4	0	3	1	0	4	3	3	2	0	1	3	3	4
4	1	0	0	2	5	0	1	0	1	0	5	2	0	3	1	4	1	3	3	1	3	4	0	0	4	0	0	2	4	2	0	0	4	2	2	3	0	2	0	1	4	0	0	0	0	0	3	0	3
2	0	0	0	4	1	0	2	2	2	2	4	0	2	4	3	4	0	4	3	1	4	3	0	2	2	1	4	5	5	0	3	0	0	1	1	3	3	3	0	1	5	3	1	2	0	1	4	1	4
3	0	1	0	2	0	1	2	0	0	0	4	0	2	5	0	3	0	4	4	1	4	4	0	1	4	0	3	0	5	5	1	1	1	3	0	5	1	4	0	0	5	1	1	0	0	1	0	0	5
1	3	0	4	1	0	4	0	4	3	5	2	3	1	2	5	3	0	0	4	4	2	3	5	4	2	3	1	3	5	2	5	4	3	3	4	0	0	1	2	4	1	5	0	3	0	0	2	4	0
1	2	3	4	4	1	0	1	2	0	1	1	0	1	1	4	3	0	4	2	4	3	5	0	1	4	1	4	5	5	4	1	0	1	2	1	5	5	1	0	1	4	2	1	0	0	1	4	0	4
1	5	0	2	4	0	5	0	1	3	5	0	0	0	2	5	4	0	1	3	0	0	3	0	3	4	0	3	2	1	1	3	1	5	3	3	2	5	2	4	4	2	0	0	0	0	1	2	5	3
5	2	3	1	2	2	0	3	2	0	0	3	0	2	2	4	3	1	5	2	2	2	3	0	0	2	1	2	4	4	4	0	2	4	2	0	4	2	2	2	0	4	1	3	0	1	1	2	0	4
1	2	4	4	4	3	0	5	3	1	0	4	4	5	2	0	2	1	5	3	4	2	3	0	0	4	0	4	5	5	5	0	4	2	4	5	5	2	2	0	0	4	4	5	1	1	1	4	0	5
2	2	3	4	2	1	3	4	0	4	2	2	1	2	1	1	2	4	2	2	4	1	2	0	1	1	2	3	2	3	3	3	3	5	4	1	2	3	1	2	4	3	3	5	1	1	2	3	2	3
2	2	3	1	1	3	2	1	2	2	1	3	0	2	2	4	2	0	4	2	2	2	3	2	1	3	1	1	4	5	4	2	2	2	2	0	4	1	2	1	1	3	0	2	2	1	0	4	2	4
1	1	0	0	0	0	0	0	0	0	0	4	3	2	3	0	2	1	3	4	0	2	4	0	0	2	0	0	1	3	2	0	3	2	0	3	4	0	3	0	0	5	3	0	0	0	0	0	0	3
3	4	2	1	2	4	5	4	5	4	5	0	5	2	1	5	4	5	0	2	2	3	3	2	4	4	3	3	4	4	0	5	2	3	3	1	1	2	2	4	4	2	5	2	5	2	2	3	5	3
4	1	0	2	5	0	0	4	0	2	0	5	3	5	2	0	4	2	4	3	3	2	2	1	0	3	1	3	5	1	4	0	1	4	3	3	2	3	2	0	2	2	5	2	0	0	2	5	0	2
1	4	0	1	2	0	3	0	0	0	1	2	0	1	4	1	4	0	2	4	1	1	3	0	1	3	0	2	1	4	4	3	1	2	1	4	4	2	0	1	0	5	0	1	2	1	2	0	3	4
2	3	0	0	2	2	4	0	0	0	0	2	1	2	4	5	2	0	5	4	1	5	5	0	3	3	0	0	5	5	5	0	2	3	1	3	4	1	2	0	0	5	4	1	0	0	0	3	0	5
0	0	1	0	3	0	0	0	0	0	0	4	0	1	4	0	2	0	3	1	4	2	1	0	1	5	0	3	5	5	2	0	1	4	3	1	4	3	1	0	0	5	2	5	0	0	2	3	1	5
4	2	1	1	3	3	3	1	0	1	0	3	3	2	3	0	3	1	3	3	1	3	4	0	0	4	1	0	4	5	2	0	3	3	3	0	3	3	2	2	1	4	5	3	0	0	3	4	0	4
2	0	1	5	2	4	2	4	0	0	1	5	1	2	4	0	3	0	4	5	1	3	5	0	0	2	0	3	5	4	5	0	1	3	4	5	5	2	0	1	0	0	4	2	0	0	0	5	0	4
3	3	3	2	3	3	3	1	1	1	1	3	2	3	3	2	4	1	3	3	2	2	3	1	1	1	1	1	1	3	3	2	1	3	2	2	4	0	2	2	1	4	3	1	0	0	1	3	1	4
4	0	3	5	2	5	3	0	0	0	0	4	4	5	3	0	3	1	2	3	3	0	4	1	1	4	0	3	5	4	4	0	0	1	5	5	5	1	0	3	0	4	4	4	0	0	4	3	0	5
3	1	4	1	3	1	1	1	1	1	1	5	2	4	4	2	4	0	5	4	1	2	4	0	1	4	1	5	2	4	4	0	0	0	2	3	5	2	2	2	0	5	2	0	0	1	2	4	0	5
2	1	0	1	0	1	5	0	4	0	4	4	0	0	4	5	4	0	1	4	1	4	5	3	4	5	0	1	3	5	3	4	0	0	1	4	5	1	2	3	0	4	0	0	5	0	1	1	5	5
1	0	2	3	2	2	2	0	0	2	5	5	3	4	5	1	4	0	4	4	1	2	4	0	1	3	1	1	3	5	1	0	0	0	2	3	5	2	2	5	0	4	5	0	0	3	0	4	0	5
2	0	4	0	3	4	1	1	1	1	1	0	1	5	3	0	3	5	1	1	2	0	1	4	5	2	4	4	5	2	0	0	4	5	3	5	1	4	0	4	5	1	1	3	1	5	3	5	1	0
1	4	0	1	2	0	4	0	0	1	4	1	4	1	2	4	3	0	2	2	1	3	2	1	3	2	0	4	2	5	2	4	1	2	2	3	4	4	2	2	3	4	4	1	2	1	2	4	3	4
3	0	0	3	3	2	0	0	0	3	0	4	5	0	5	0	5	0	3	1	0	3	5	2	0	5	0	0	3	5	5	0	0	0	0	5	3	0	1	0	0	5	5	0	0	0	0	3	0	3
3	2	2	2	1	0	4	2	3	1	1	4	0	3	3	3	4	2	4	4	3	2	2	1	2	3	1	2	4	3	4	3	1	2	3	2	1	0	2	0	0	5	3	2	1	0	0	1	0	4
4	0	0	0	2	0	0	1	0	0	2	5	1	1	2	2	1	2	5	2	2	2	2	0	0	3	1	0	3	5	4	0	2	3	2	0	4	0	3	0	1	5	5	4	0	0	0	3	0	5
2	0	5	0	1	5	0	1	0	1	0	5	0	3	3	0	4	5	4	0	2	2	3	1	0	1	1	0	3	4	5	0	5	2	4	0	4	2	5	3	2	5	0	2	0	0	1	4	0	5
5	0	1	0	1	0	1	2	0	2	0	2	0	2	2	0	2	2	2	1	3	2	4	2	1	3	1	0	2	3	2	0	2	2	1	3	2	1	2	2	1	4	1	1	0	0	3	3	0	4
3	2	3	0	2	0	0	0	0	0	1	2	0	3	2	2	4	1	3	1	1	0	2	0	0	5	1	1	5	5	5	3	0	3	2	1	3	0	2	4	1	3	0	0	0	0	1	4	0	2
3	4	4	2	2	0	5	0	4	0	5	2	3	1	1	5	5	4	1	0	3	0	2	0	4	4	4	2	5	5	1	2	2	5	2	0	1	0	4	4	4	4	3	4	2	0	1	2	1	0
2	1	3	4	2	1	3	1	4	2	4	4	4	2	5	4	4	1	2	3	2	1	4	1	3	3	2	4	5	5	2	2	1	1	3	1	3	4	2	4	3	3	4	2	1	3	3	3	1	3
2	4	2	2	2	2	4	3	2	3	4	1	3	3	4	4	4	1	1	3	2	3	4	3	4	3	2	4	4	4	2	4	4	2	3	1	4	2	2	1	3	4	2	2	3	3	3	4	4	4
3	0	5	0	2	0	3	0	0	0	4	5	0	2	3	0	4	0	1	4	3	5	3	0	2	3	2	4	3	5	3	0	2	2	5	0	4	5	0	3	0	5	2	3	0	0	0	5	0	3
2	3	3	4	1	3	3	4	3	4	4	3	1	2	1	3	3	2	1	1	3	2	1	0	2	1	1	3	2	2	2	3	3	4	3	4	3	2	1	3	1	3	1	2	2	2	3	3	2	3
2	3	3	3	2	4	3	5	5	4	4	1	0	3	1	5	3	4	5	2	5	0	0	5	4	0	0	0	3	3	4	2	5	5	3	4	2	0	0	5	0	3	3	5	3	0	3	5	3	2
4	1	0	0	1	0	0	0	0	0	1	5	2	3	2	4	3	0	5	2	3	2	4	0	1	3	0	0	4	5	5	0	0	2	3	2	3	1	2	3	0	4	3	4	0	0	1	3	3	3
3	0	3	3	2	1	3	4	0	4	1	5	1	0	3	0	0	5	3	0	4	4	0	0	0	1	4	0	4	1	5	0	4	4	4	4	1	2	3	5	4	1	4	4	0	0	0	0	0	1
3	0	0	0	2	0	1	0	0	2	0	5	0	1	3	2	2	2	4	3	0	3	3	0	0	3	0	1	3	3	5	0	0	0	3	1	3	1	2	0	0	4	1	0	0	0	0	4	2	4
0	3	3	4	3	3	5	4	5	3	3	1	1	5	5	3	4	1	0	2	1	0	2	3	4	3	3	0	0	5	0	5	2	1	3	0	3	0	0	1	2	2	0	3	3	1	0	5	2	3
4	5	1	0	4	1	4	3	0	0	5	0	4	1	0	5	3	4	1	4	0	5	3	0	5	5	0	0	2	5	0	5	1	5	5	5	4	1	3	4	1	3	5	1	3	4	5	5	5	4
5	3	1	1	3	4	3	1	1	2	1	4	1	4	4	0	4	1	3	4	1	1	3	0	3	4	2	3	3	4	3	0	1	3	3	1	4	2	2	2	1	4	2	1	1	2	2	4	1	4
3	4	2	1	4	4	3	1	0	2	4	2	4	2	2	5	3	3	2	2	1	2	1	2	2	3	1	1	3	2	3	4	1	3	2	1	2	2	3	2	3	4	4	2	5	2	2	1	4	3
3	4	0	2	2	0	5	3	4	3	2	3	2	2	5	5	3	0	2	2	4	2	4	0	2	3	2	2	2	4	2	3	2	1	4	1	3	4	2	2	2	5	2	2	3	2	4	0	4	4
5	5	0	0	5	4	1	0	0	1	0	1	0	3	2	0	2	1	2	3	0	3	3	0	0	4	0	5	1	3	5	0	1	3	0	0	4	5	3	4	0	5	1	0	0	0	1	4	0	4
1	3	3	1	1	0	3	1	3	2	3	1	4	4	2	5	3	0	0	2	2	2	4	3	4	4	4	0	5	5	5	4	3	2	3	3	1	1	2	3	4	3	4	1	4	4	1	2	4	5
2	1	5	2	4	5	3	5	4	4	5	1	0	5	2	5	2	0	1	1	5	0	3	5	4	4	4	2	4	4	2	4	5	4	4	2	1	4	0	4	3	5	3	4	0	5	5	5	5	2
2	4	0	1	2	0	0	0	0	0	0	5	0	0	4	0	3	0	5	3	0	0	4	0	0	4	0	0	3	3	5	0	0	3	0	0	4	3	0	0	0	5	0	0	0	0	0	0	0	5
2	5	0	0	3	0	1	1	0	0	1	2	2	3	3	1	3	3	3	3	3	4	4	0	1	4	1	3	3	4	5	1	1	2	1	4	5	3	4	1	0	5	2	1	0	3	1	2	1	5
5	2	1	0	1	1	3	4	5	1	2	5	2	1	3	3	4	3	4	4	4	3	2	0	0	2	4	1	5	5	4	0	1	4	5	4	4	2	3	0	1	5	5	3	1	0	2	4	0	4
2	3	0	0	1	0	0	2	0	0	0	5	1	5	1	0	3	0	2	0	1	2	1	5	0	2	2	0	4	4	2	3	0	3	2	3	2	0	2	0	3	3	2	3	3	0	0	3	0	2
4	2	2	2	3	0	0	3	2	1	0	5	2	2	5	1	4	0	3	4	0	4	3	0	2	4	0	5	1	5	5	0	1	1	1	4	3	3	5	2	1	4	2	1	0	0	0	2	0	4
5	5	3	2	4	1	1	2	0	2	0	5	1	1	4	3	3	2	2	2	3	3	4	1	1	3	2	4	4	4	5	0	2	0	3	4	4	3	3	2	1	4	4	4	0	0	0	3	1	4
4	1	0	3	3	2	2	1	3	1	1	4	1	4	1	0	4	2	4	1	2	1	1	0	0	2	2	1	4	5	4	0	0	4	2	4	3	2	3	2	3	4	5	1	0	0	2	3	0	4
3	2	3	1	2	3	3	5	2	4	3	4	3	2	1	4	1	2	4	2	4	2	2	2	1	1	2	2	3	1	5	0	4	4	4	4	4	4	2	2	2	4	3	5	0	0	1	4	1	4
2	3	1	2	2	1	4	1	2	1	2	3	1	3	0	2	2	4	3	4	2	1	4	2	2	3	0	1	5	5	3	2	2	4	5	5	5	1	3	1	0	5	2	0	5	1	3	5	3	4
3	5	0	0	3	0	3	1	3	3	3	3	0	0	2	3	2	0	3	4	0	4	2	0	0	3	0	0	0	5	5	4	0	3	4	0	3	3	4	0	2	4	0	0	0	0	0	2	0	3
3	4	4	1	4	1	3	3	5	3	3	1	2	5	4	3	4	0	0	3	2	0	4	1	2	3	2	4	2	5	3	4	2	2	4	0	3	2	2	3	4	3	4	1	4	1	4	5	2	5
3	4	2	3	5	2	0	1	1	2	1	1	0	5	4	0	4	1	4	4	2	0	5	0	1	3	2	3	2	3	3	0	2	4	3	1	4	3	0	1	0	3	2	3	2	1	2	5	1	5
2	3	0	3	4	0	4	3	3	0	0	2	1	0	3	1	4	1	4	4	4	4	3	0	0	3	0	4	5	5	5	3	2	3	5	3	4	4	5	4	0	5	4	3	3	0	4	0	3	5
2	4	3	1	2	0	4	0	3	0	1	0	3	3	0	4	0	4	0	2	5	0	3	3	3	3	2	0	3	3	1	3	2	5	2	1	0	1	0	2	4	4	3	3	2	2	1	5	0	2
3	2	2	4	3	1	4	4	0	1	5	5	5	3	0	4	1	0	2	3	2	5	4	0	2	1	2	5	5	5	5	2	4	4	2	4	3	1	3	4	1	4	3	4	1	4	2	2	0	5
1	1	0	5	3	2	2	5	3	3	3	2	0	1	1	3	3	0	3	2	5	3	4	0	0	3	3	5	5	5	5	3	4	5	5	4	3	2	5	5	1	3	5	5	3	4	2	3	0	4
3	4	2	2	3	0	2	4	2	3	3	1	2	4	3	2	3	1	3	3	4	2	2	1	2	3	2	4	4	1	3	2	4	2	4	3	2	4	3	4	3	4	2	3	1	4	2	4	2	2
2	1	0	0	3	0	0	1	0	0	1	2	0	5	2	0	4	0	5	3	0	1	3	0	1	3	0	2	4	5	5	0	2	2	1	3	5	3	3	0	0	5	2	0	0	0	1	2	0	5
4	0	0	0	1	0	1	0	0	0	1	4	1	0	3	1	4	3	4	4	2	4	4	1	0	3	1	0	2	3	5	0	1	1	2	2	4	1	2	0	0	4	2	2	0	0	0	0	0	4
5	3	5	3	2	0	2	4	0	2	2	4	0	2	5	1	5	2	4	3	5	3	5	3	2	4	2	4	5	4	3	0	1	1	3	4	4	3	2	4	2	5	5	4	0	2	4	4	2	4
2	2	0	0	2	0	3	0	0	0	0	3	3	1	2	3	3	0	4	2	2	0	3	0	0	2	0	0	2	5	4	1	0	1	3	0	2	0	1	2	0	4	5	2	1	1	0	1	1	2
4	3	0	1	3	0	3	2	2	0	2	4	1	3	4	0	3	1	5	4	3	2	3	0	0	3	0	3	3	4	5	0	1	2	3	1	5	4	2	1	0	5	4	3	0	0	0	2	0	5
5	3	4	3	4	5	0	3	4	2	0	4	4	5	4	1	4	1	3	4	3	0	4	0	0	3	1	1	4	5	5	0	3	1	4	3	4	4	1	1	0	5	3	1	0	1	3	5	1	5
2	1	1	2	3	1	1	4	1	0	1	1	4	3	3	2	1	3	3	2	4	3	4	0	1	2	1	1	4	4	5	1	1	2	5	3	3	2	2	0	2	3	4	2	0	0	2	1	0	4
3	3	2	2	1	0	1	2	2	0	2	3	3	2	0	2	2	0	2	2	1	3	3	0	0	4	0	2	5	5	2	1	1	2	2	3	4	0	1	1	1	5	4	2	1	0	1	2	1	4
5	0	0	0	1	0	0	0	0	1	2	4	1	0	4	1	4	0	3	2	0	0	3	0	1	5	1	0	4	3	4	0	0	1	3	3	3	1	3	3	1	3	3	0	1	0	1	4	2	3
5	2	0	5	5	0	0	1	0	3	0	3	4	1	4	0	4	2	4	2	3	3	4	0	0	4	2	1	5	5	5	0	1	1	0	0	3	1	5	4	2	5	3	5	0	2	0	1	0	3
0	1	0	0	0	4	4	2	1	0	0	5	3	3	5	3	0	4	4	4	1	4	4	2	1	4	0	0	5	1	4	0	0	4	2	4	5	0	4	0	0	5	3	0	0	0	0	3	0	4
1	4	0	1	2	1	5	3	1	1	0	5	1	2	2	2	4	0	4	3	2	3	2	2	1	1	1	4	3	5	4	1	0	3	3	4	4	3	3	1	3	4	3	3	0	0	2	1	1	3
1	4	0	3	2	1	5	5	5	1	5	1	4	0	1	5	0	1	0	2	4	5	2	1	3	2	0	1	5	1	0	4	4	5	0	3	2	2	5	4	3	4	5	4	4	1	2	4	3	2
2	1	0	0	4	3	1	0	0	0	0	5	0	3	4	4	3	1	2	5	2	2	4	0	0	4	0	2	1	5	0	0	1	4	2	0	4	3	1	0	0	4	0	3	0	0	3	2	0	4
4	2	0	2	1	0	3	1	4	2	2	2	3	2	1	2	2	2	0	2	2	5	2	0	1	1	1	1	4	5	1	2	4	4	2	1	1	0	5	1	1	4	2	0	4	0	1	3	2	2
2	3	1	1	1	1	2	1	2	1	1	2	1	3	4	2	4	0	3	2	1	2	4	0	1	4	1	1	4	4	2	2	1	1	3	1	3	2	2	1	1	2	3	1	2	1	1	2	1	3
2	2	4	0	2	3	0	5	4	4	2	3	1	4	2	3	2	3	3	2	3	1	1	0	1	1	4	0	4	4	1	3	4	4	3	2	1	0	2	4	4	3	1	4	1	0	0	3	2	2
2	3	0	3	4	0	4	3	3	0	0	2	1	0	3	1	4	1	4	4	4	4	3	0	0	3	0	4	5	5	5	3	2	3	5	3	4	4	5	4	0	5	4	3	3	0	4	0	3	5
3	3	2	0	2	0	2	0	0	3	1	3	5	2	1	4	4	2	3	3	3	3	2	1	1	3	0	3	1	5	4	0	0	3	1	3	3	0	3	5	1	3	3	1	0	1	2	3	2	1
5	2	1	1	1	0	0	0	1	0	0	4	4	3	4	0	4	0	5	4	0	3	5	0	0	5	0	2	3	5	3	0	0	5	2	1	5	1	2	3	0	5	4	0	0	0	2	3	0	5
3	4	4	4	3	2	4	3	5	4	4	1	3	2	3	4	2	1	0	2	2	3	3	4	4	3	3	0	4	4	2	4	3	3	3	2	1	1	2	3	4	2	4	2	4	2	3	2	3	1
4	1	3	1	2	3	0	3	0	1	1	0	2	3	2	0	2	3	1	1	3	2	1	1	1	1	2	0	4	1	3	0	4	4	4	2	2	3	1	1	1	3	3	3	0	0	3	3	0	5
3	2	3	4	2	0	4	1	3	1	3	2	2	3	0	2	1	2	2	1	2	1	2	0	1	2	2	1	5	4	3	3	3	4	3	1	3	0	2	2	2	3	1	2	2	0	1	2	1	3
2	3	0	3	2	0	4	2	4	2	3	4	3	2	1	4	3	3	3	4	3	3	2	3	2	2	2	4	2	4	2	4	2	3	3	2	2	2	2	1	2	3	4	3	3	2	3	4	3	2
5	0	0	0	2	0	0	0	0	0	0	4	2	2	4	0	4	0	5	4	0	3	4	0	0	1	0	2	2	5	5	0	2	0	2	0	4	1	2	3	0	5	3	0	0	0	1	3	0	5
4	2	5	2	1	5	4	0	2	0	2	2	0	5	3	2	4	0	3	4	1	1	2	0	1	2	2	1	2	4	3	2	3	3	5	1	5	2	2	0	0	4	3	0	3	0	1	3	0	3
4	0	0	3	1	1	0	3	0	0	1	3	2	2	4	1	2	5	3	1	0	4	4	5	1	4	3	3	3	3	5	0	2	2	3	5	3	2	4	2	4	3	2	1	0	0	0	4	0	0
3	0	2	0	1	0	2	1	0	0	2	2	0	5	3	2	3	4	3	4	1	1	0	0	0	3	0	0	0	2	2	0	0	2	2	0	3	0	0	0	0	4	0	0	0	0	0	4	2	4
4	4	1	3	4	0	4	1	5	1	4	1	0	1	1	3	0	0	0	4	0	4	0	0	4	0	0	5	4	0	0	3	3	4	2	0	5	5	4	4	0	5	2	4	4	3	1	1	4	5
3	3	3	4	4	5	2	2	5	2	4	2	3	4	1	2	3	2	3	3	3	0	2	2	2	2	2	3	3	5	3	2	4	3	4	2	4	3	1	3	2	4	3	3	4	4	3	4	2	4
1	3	0	5	3	2	4	3	3	3	2	2	4	0	1	0	2	1	1	0	1	3	1	0	3	4	2	3	1	5	2	2	2	4	1	3	1	3	4	2	1	5	2	0	4	1	3	2	2	1
5	1	5	2	0	0	0	4	0	2	3	1	2	3	3	2	0	1	4	1	4	4	4	0	1	1	0	0	5	4	3	0	2	2	4	5	2	0	1	0	1	5	3	4	0	0	3	5	0	5
1	4	0	4	5	0	0	0	0	0	0	3	0	3	5	1	4	0	4	5	1	2	3	0	0	5	0	0	4	5	5	0	0	0	0	0	3	4	3	0	0	5	2	0	0	0	4	4	0	4
1	2	5	1	1	5	2	1	3	1	1	1	2	5	2	2	2	0	2	3	2	0	1	0	1	2	1	1	4	4	2	2	1	2	4	4	4	0	2	1	0	1	3	1	2	0	1	5	1	5
4	2	5	3	3	4	1	2	3	3	1	3	3	5	4	0	2	3	2	2	3	1	2	1	2	3	2	1	2	3	5	0	3	3	4	4	3	1	1	4	1	2	2	4	1	1	2	5	0	3
4	4	0	0	3	2	1	0	0	2	2	1	1	2	3	1	4	2	4	3	1	2	2	0	4	3	1	0	5	4	5	0	1	1	3	1	4	0	3	4	0	5	4	0	0	0	2	5	0	2
5	3	1	4	4	1	3	0	0	2	3	2	1	4	4	3	4	1	3	4	1	3	5	1	1	4	1	2	3	5	1	2	2	2	2	2	3	2	2	2	1	4	4	2	1	1	3	1	3	3
1	5	4	5	2	2	5	2	5	4	3	0	0	2	1	5	2	1	0	2	2	0	2	3	5	2	4	1	3	4	1	5	2	2	3	3	1	1	1	4	5	2	1	2	5	3	1	3	4	2
4	3	0	2	4	0	2	0	0	1	0	2	2	4	4	1	3	2	4	3	1	1	4	0	1	3	1	1	4	5	4	0	4	1	3	1	4	1	2	1	0	5	3	1	1	0	1	4	1	4
5	0	3	0	2	0	0	3	0	1	0	5	4	5	3	0	4	0	0	3	3	1	4	2	4	5	1	2	5	1	4	0	0	1	5	5	3	0	1	0	0	5	5	0	0	0	1	5	0	4
5	5	2	5	4	0	2	2	0	0	0	3	2	2	3	2	3	5	4	4	3	1	4	0	1	3	0	4	4	5	4	0	2	5	4	3	5	4	3	2	3	5	5	3	0	0	2	1	0	5
1	2	2	1	0	1	0	1	0	3	1	3	3	3	1	2	2	3	4	3	2	3	3	0	1	3	1	2	4	4	5	1	1	4	4	4	3	1	3	1	2	4	3	3	1	1	1	4	1	4
4	2	3	2	2	2	2	3	1	2	1	2	2	3	2	2	2	2	2	2	2	2	1	2	2	2	2	2	2	3	5	1	2	2	3	1	3	2	2	1	2	2	2	2	2	2	2	2	2	2
2	2	0	1	2	1	3	0	1	0	3	3	0	5	5	1	3	0	2	3	0	4	5	2	1	4	0	1	2	2	4	2	2	0	2	0	4	1	0	0	0	5	2	0	0	0	1	2	1	4
2	2	2	2	2	2	2	2	2	2	2	2	2	2	2	2	2	2	2	2	2	2	2	2	2	2	2	2	2	2	2	2	2	2	2	2	2	2	2	2	2	2	2	2	2	2	2	2	2	2
2	0	0	2	3	0	4	1	2	2	3	1	0	0	3	1	1	4	2	4	1	0	3	0	4	3	0	3	0	3	0	2	0	2	2	1	2	1	2	4	5	4	2	4	0	2	0	0	0	1
1	2	3	3	1	5	3	1	0	1	4	4	1	3	2	2	2	3	4	2	2	3	2	2	1	3	1	1	1	2	3	2	2	3	2	1	4	2	3	1	2	4	2	1	1	1	1	4	1	4
2	1	3	2	2	2	4	2	3	2	3	2	2	3	1	4	2	2	2	2	2	1	3	2	3	2	3	1	4	2	3	3	2	2	2	3	2	2	2	1	1	2	2	2	3	2	4	3	4	2
2	0	0	1	1	0	2	0	1	1	2	4	3	4	3	1	2	1	3	3	1	2	2	0	1	4	1	0	1	3	4	1	0	3	2	1	4	1	1	0	0	4	3	1	0	0	0	3	0	3
4	0	0	1	2	5	2	0	0	0	0	5	3	2	1	2	0	2	3	4	0	3	4	0	3	5	1	0	5	4	5	0	0	1	5	1	5	2	3	0	0	4	4	0	0	0	2	5	0	5
3	3	1	2	1	1	0	5	0	0	3	4	3	3	4	3	3	0	4	1	3	3	4	0	3	3	1	1	1	5	4	3	0	3	2	4	4	0	2	1	0	4	3	3	1	0	1	4	2	5
5	1	0	2	1	0	1	1	0	1	0	4	5	2	5	0	5	0	4	5	4	1	5	0	3	4	0	1	3	5	2	0	1	1	4	1	5	1	0	4	0	5	5	1	1	1	3	3	0	5
1	0	1	0	0	3	2	3	3	1	4	4	2	1	4	3	2	4	4	1	3	3	4	0	1	2	1	2	4	4	3	0	3	3	3	2	4	0	3	3	1	4	4	4	1	0	1	4	3	4
5	1	1	1	4	3	0	1	0	4	0	3	4	3	0	3	1	2	4	1	3	4	1	0	0	1	2	1	1	4	3	0	0	4	3	5	3	2	3	0	0	3	3	1	1	0	0	2	0	4
3	1	1	0	2	0	1	1	0	2	1	3	0	1	2	2	4	1	2	2	1	0	4	1	1	2	2	1	2	4	4	2	1	2	4	1	1	0	3	2	2	2	3	2	1	0	2	5	0	2
2	0	0	1	1	1	3	0	1	4	2	4	2	5	5	0	3	0	3	4	1	3	4	2	0	4	0	0	3	5	3	4	0	4	4	0	3	2	2	0	1	5	4	1	0	0	0	4	0	3
2	3	2	1	2	2	1	1	4	2	2	2	1	2	1	2	4	2	2	2	2	2	2	2	2	3	1	3	3	4	2	2	3	2	3	2	2	1	2	1	1	3	2	2	2	1	2	2	1	3
2	1	2	0	1	3	3	0	4	1	4	4	0	1	3	5	2	0	0	2	0	2	2	3	4	3	0	0	4	3	5	5	1	4	3	4	3	1	2	1	1	4	1	0	4	0	0	5	1	4
1	4	0	0	2	0	1	0	0	2	0	4	3	4	3	0	2	3	4	4	1	4	4	0	0	4	1	3	3	3	2	0	3	3	2	0	5	1	3	0	0	3	2	0	0	0	1	3	0	3
2	0	0	4	2	0	5	3	4	1	3	4	0	1	3	2	2	3	1	1	4	5	1	0	4	4	1	5	1	4	3	5	3	4	4	0	4	4	4	5	2	4	4	4	3	0	3	1	3	4
2	4	4	1	3	5	3	0	3	4	2	1	0	3	2	1	2	1	2	3	3	2	4	3	2	4	2	1	2	4	2	1	1	1	3	5	3	1	2	4	2	3	1	2	2	2	3	2	1	2
4	2	3	1	3	3	0	2	2	1	4	4	3	4	3	5	4	1	4	3	2	5	3	2	0	3	1	0	5	4	4	0	1	4	4	4	5	0	1	4	0	4	4	3	0	0	1	2	0	4
4	2	2	1	2	3	0	1	0	2	4	3	0	5	1	1	3	1	3	2	2	1	1	4	1	2	1	3	2	5	2	0	3	4	1	0	3	1	0	5	0	4	4	1	0	0	4	5	2	2
3	2	3	1	3	3	1	0	0	1	0	3	2	5	2	0	2	0	3	2	1	0	3	0	1	2	1	4	1	3	2	0	4	3	2	0	3	2	0	5	0	4	3	0	0	1	1	5	0	4
3	0	0	3	3	0	4	1	4	4	1	5	1	2	4	4	4	1	1	3	1	1	2	0	4	1	2	0	3	5	1	4	1	4	3	1	1	1	3	2	3	1	2	1	5	0	1	2	1	3
5	1	1	2	5	3	1	1	0	2	0	3	3	2	2	0	1	3	1	3	1	1	4	1	4	4	2	4	3	5	4	0	2	4	3	4	3	1	2	0	1	4	4	1	0	0	0	4	0	4
2	2	0	1	1	0	2	0	1	0	2	4	3	3	3	4	3	0	2	1	0	4	3	0	1	2	0	0	4	5	4	1	0	3	3	0	4	0	4	0	0	4	4	1	1	0	1	3	1	5
1	2	0	2	1	2	5	2	1	2	4	1	3	5	5	3	2	0	2	3	2	3	5	1	3	5	0	2	5	2	2	2	2	0	5	3	5	1	5	2	0	5	3	0	5	0	0	5	4	5
5	0	4	0	1	5	0	0	0	1	0	5	3	3	3	0	3	0	4	2	4	3	3	0	0	4	0	0	5	5	5	0	0	0	0	4	2	1	2	3	1	4	4	3	0	0	0	4	0	3
[truncated: 51 more columns]
